# Supplementary material for: Crystal structure of bis­[μ-S-hexyl 3-(2-oxido­benzyl­idene)di­thio­carbazato-κ4 O,N 3,S:O]dicopper(II)
Source: Acta Crystallogr E Crystallogr Commun. 2015 Dec 9;71(Pt 12):m249–50. doi: 10.1107/S2056989015022914 (PMC4719858; doi:10.1107/S2056989015022914)
Supplement: Supplementary file 1 [file e-71-0m249-sup1.cif]

##############################################################################
#                                                                            #
# This CIF contains the data in a paper accepted for publication in          #
# Acta Crystallographica Section E. It conforms to the requirements of       #
# Notes for Authors for Acta Crystallographica Section E, and has been       #
# peer reviewed under the auspices of the IUCr Commission on Journals.       #
#                                                                            #
# Full details of the Crystallographic Information File format               #
# are given in the paper "The Crystallographic Information File (CIF):       #
# a New Standard Archive File for Crystallography" by S. R. Hall, F. H.      #
# Allen and I. D. Brown [Acta Cryst. (1991), A47, 655-685].                  #
#                                                                            #
# The current version of the core CIF dictionary is obtainable from          #
# ftp://ftp.iucr.org/pub/cif_core.dic.                                       #
#                                                                            #
# Software is freely available for graphical display of the structure(s)     #
# in this CIF. For information consult the CIF software page                 #
# http://www.iucr.org/resources/cif/software.                                #
#                                                                            #
# This file may be used for bona fide research purposes within the           #
# scientific community so long as proper attribution is given to the journal # 
# article from which it was obtained.                                        #
#                                                                            #
##############################################################################
data_I
_database_code_depnum_ccdc_archive 'CCDC 1439650'
_audit_creation_method     'SHELXL-2014/7'
_journal_date_recd_electronic     2015-11-16
_journal_date_accepted     2015-11-30
_journal_name_full     'Acta Crystallographica, Section E'
_journal_year     2015
_journal_volume     71
_journal_issue     12
_journal_page_first     m249
_journal_page_last     m250
_journal_paper_category     HM
_journal_paper_doi     10.1107/S2056989015022914
_journal_coeditor_code     SU5246
_publ_contact_author_name     'M. B. H. Howlader'
_publ_contact_author_address
;
Department of Chemistry, Rajshahi University, Rajshahi 6205,
Bangladesh
;
_publ_contact_author_email     'mbhhowlader@gmail.com'
_publ_contact_author_fax     '+88-0721-750064'
_publ_contact_author_phone     '+88-0721-750659'
_publ_section_title
;\
Crystal structure of bis[\m-<i>S</i>-hexyl
3-(2-oxidobenzylidene)dithiocarbazato-\k^4^<i>O</i>,<i>N</i>^3^,<i>S</i>:\
<i>O</i>]dicopper(II)
;
_publ_section_title_footnote     .
loop_
    _publ_author_name
    _publ_author_footnote
    _publ_author_address
    'Begum, M. S.' .
;
Department of Chemistry, Rajshahi University, Rajshahi-6205,
Bangladesh
;
    'Howlader, M. B. H.' .
;
Department of Chemistry, Rajshahi University, Rajshahi-6205,
Bangladesh
;
    'Sheikh, M. C.' .
;
Department of Applied Chemistry, Faculty of Engineering, University of Toyama,
3190 Gofuku, Toyama 930-8555,
Japan
;
    'Miyatake, R.' .
;
Center for Environmental Conservation and Research Safety,
University of Toyama, 3190 Gofuku, Toyama 930-8555,
Japan
;
    'Zangrando, E.' .
;
Department of Chemical and Pharmaceutical Sciences, via Giorgieri 1, 34127,
Trieste,
Italy
;
_publ_section_synopsis     .
_chemical_name_systematic
;\
Bis[\m-<i>S</i>-hexyl 3-(2-oxidobenzylidene)dithiocarbazato-\
\k^4^<i>O</i>,<i>N</i>^3^,<i>S</i>:<i>O</i>]dicopper(II)
;
_chemical_formula_moiety     'C28 H36 Cu2 N4 O2 S4'
_chemical_formula_sum     'C28 H36 Cu2 N4 O2 S4'
_chemical_formula_iupac     '[Cu2 (C14 H18 N2 O1 S2)2]'
_chemical_formula_weight     715.93
_chemical_melting_point     ?
_shelx_space_group_comment
;
The symmetry employed for this shelxl refinement is uniquely defined
by the following loop, which should always be used as a source of
symmetry information in preference to the above space-group names.
They are only intended as comments.
;
_space_group_crystal_system     monoclinic
_space_group_name_H-M_alt     'C c'
_space_group_name_Hall     'C -2yc'
loop_
    _space_group_symop_operation_xyz
    'x, y, z'
    'x, -y, z+1/2'
    'x+1/2, y+1/2, z'
    'x+1/2, -y+1/2, z+1/2'
_cell_length_a     7.2792(4)
_cell_length_b     37.7252(16)
_cell_length_c     11.3443(5)
_cell_angle_alpha     90
_cell_angle_beta     94.701(2)
_cell_angle_gamma     90
_cell_volume     3104.8(3)
_cell_formula_units_Z     4
_cell_measurement_reflns_used     701
_cell_measurement_theta_min     3.24
_cell_measurement_theta_max     26.36
_cell_measurement_temperature     173(2)
_exptl_crystal_description     platelet
_exptl_crystal_colour     brown
_exptl_crystal_size_max     0.360
_exptl_crystal_size_mid     0.340
_exptl_crystal_size_min     0.030
_exptl_crystal_density_diffrn     1.532
_exptl_crystal_density_meas     ?
_exptl_crystal_density_method     'not measured'
_exptl_crystal_F_000     1480
_exptl_absorpt_coefficient_mu     1.672
_exptl_absorpt_correction_type     multi-scan
_exptl_absorpt_process_details
;
(ABSCOR; Higashi, 1995)
;
_shelx_estimated_absorpt_T_min     0.584
_shelx_estimated_absorpt_T_max     0.952
_exptl_absorpt_correction_T_min     0.723
_exptl_absorpt_correction_T_max     0.951
_diffrn_ambient_temperature     173(2)
_diffrn_radiation_type     MoK\a
_diffrn_radiation_wavelength     0.71075
_diffrn_measurement_device_type     'Rigaku R-AXIS RAPID'
_diffrn_measurement_method     \w
_diffrn_detector_area_resol_mean     10.000
_diffrn_reflns_number     12702
_diffrn_reflns_av_R_equivalents     0.0251
_diffrn_reflns_theta_min     3.240
_diffrn_reflns_theta_max     25.349
_diffrn_reflns_theta_full     25.242
_diffrn_measured_fraction_theta_max     0.998
_diffrn_measured_fraction_theta_full     0.998
_diffrn_reflns_limit_h_min     -8
_diffrn_reflns_limit_h_max     8
_diffrn_reflns_limit_k_min     -45
_diffrn_reflns_limit_k_max     45
_diffrn_reflns_limit_l_min     -13
_diffrn_reflns_limit_l_max     13
_refine_special_details
;
Refinement was performed using all reflections. The weighted <i>R</i>-factor
(<i>wR</i>) and goodness of fit (<i>S</i>) are based on <i>F</i>^2^.
<i>R</i>-factor (gt) are based on <i>F</i>. The threshold expression of
<i>F</i>^2^ > 2.0 \s(<i>F</i>^2^) is used only for calculating <i>R</i>-factor
(gt).
;
_reflns_number_total     5278
_reflns_number_gt     5114
_reflns_threshold_expression     'I > 2\s(I)'
_refine_ls_structure_factor_coef     Fsqd
_refine_ls_matrix_type     full
_refine_ls_R_factor_all     0.0274
_refine_ls_R_factor_gt     0.0268
_refine_ls_wR_factor_gt     0.0661
_refine_ls_wR_factor_ref     0.0663
_refine_ls_goodness_of_fit_ref     1.056
_refine_ls_restrained_S_all     1.056
_refine_ls_number_reflns     5278
_refine_ls_number_parameters     361
_refine_ls_number_restraints     2
_refine_ls_hydrogen_treatment     constr
_refine_ls_weighting_scheme     calc
_refine_ls_weighting_details
                      'w=1/[\s^2^(Fo^2^)+(0.0398P)^2^] where P=(Fo^2^+2Fc^2^)/3'
_atom_sites_solution_hydrogens     geom
_atom_sites_solution_primary     ?
_atom_sites_solution_secondary     ?
_refine_ls_shift/su_max     0.001
_refine_ls_shift/su_mean     0.000
_refine_diff_density_max     0.595
_refine_diff_density_min     -0.290
_refine_ls_extinction_method     none
_refine_ls_extinction_coef     .
_refine_ls_abs_structure_details
;
Flack <i>x</i> determined using 2223 quotients
[(<i>I</i>^+^)-(<i>I</i>^-^)]/[(<i>I</i>^+^)+(<i>I</i>^-^)]
(Parsons <i>et al.</i>,  2013)
;
_refine_ls_abs_structure_Flack     0.006(6)
loop_
    _atom_type_symbol
    _atom_type_description
    _atom_type_scat_dispersion_real
    _atom_type_scat_dispersion_imag
    _atom_type_scat_source
    'C' 'C' 0.0033 0.0016
                         'International Tables Vol C Tables 4.2.6.8 and 6.1.1.4'
    'H' 'H' 0.0000 0.0000
                         'International Tables Vol C Tables 4.2.6.8 and 6.1.1.4'
    'Cu' 'Cu' 0.3201 1.2651
                         'International Tables Vol C Tables 4.2.6.8 and 6.1.1.4'
    'N' 'N' 0.0061 0.0033
                         'International Tables Vol C Tables 4.2.6.8 and 6.1.1.4'
    'O' 'O' 0.0106 0.0060
                         'International Tables Vol C Tables 4.2.6.8 and 6.1.1.4'
    'S' 'S' 0.1246 0.1234
                         'International Tables Vol C Tables 4.2.6.8 and 6.1.1.4'
_computing_data_collection
;
RAPID-AUTO (Rigaku, 2001)
;
_computing_cell_refinement
;
RAPID-AUTO (Rigaku, 2001)
;
_computing_data_reduction
;
RAPID-AUTO (Rigaku, 2001)
;
_computing_structure_solution
;
SIR92 (Altomare <i>et al.</i>,  1994)
;
_computing_structure_refinement
;
SHELXL2014 (Sheldrick, 2015)
;
_computing_molecular_graphics
;
CrystalStructure (Rigaku, 2010)
;
_computing_publication_material
;
CrystalStructure (Rigaku, 2010)
;
loop_
    _atom_site_type_symbol
    _atom_site_label
    _atom_site_fract_x
    _atom_site_fract_y
    _atom_site_fract_z
    _atom_site_U_iso_or_equiv
    _atom_site_adp_type
    _atom_site_calc_flag
    _atom_site_occupancy
    _atom_site_disorder_assembly
    _atom_site_disorder_group
    Cu Cu1 0.15703(6) 0.75915(2) 0.15440(4) 0.02305(13) Uani d 1 . .
    Cu Cu2 0.17703(6) 0.81382(2) 0.34616(4) 0.02522(13) Uani d 1 . .
    S S1 0.26421(15) 0.70459(3) 0.13607(8) 0.0267(2) Uani d 1 . .
    S S2 0.29460(14) 0.66844(3) -0.10024(8) 0.0271(2) Uani d 1 . .
    S S3 0.29144(15) 0.86872(3) 0.36366(9) 0.0318(2) Uani d 1 . .
    S S4 0.39250(16) 0.90558(3) 0.58598(10) 0.0330(2) Uani d 1 . .
    O O1 0.1071(4) 0.80939(7) 0.1742(2) 0.0258(7) Uani d 1 . .
    O O2 0.1407(4) 0.76259(7) 0.3249(2) 0.0257(7) Uani d 1 . .
    N N1 0.1368(5) 0.76188(8) -0.0151(3) 0.0235(8) Uani d 1 . .
    N N2 0.1776(5) 0.73220(9) -0.0820(3) 0.0255(7) Uani d 1 . .
    N N3 0.2447(5) 0.80819(9) 0.5132(3) 0.0252(8) Uani d 1 . .
    N N4 0.3081(5) 0.83759(9) 0.5811(3) 0.0282(7) Uani d 1 . .
    C C1 0.0484(6) 0.83258(10) 0.0903(4) 0.0249(8) Uani d 1 . .
    C C2 -0.0068(6) 0.86690(10) 0.1209(4) 0.0298(9) Uani d 1 . .
    H H2 -0.0044 0.8733 0.2020 0.036 Uiso calc 1 . .
    C C3 -0.0638(6) 0.89129(10) 0.0367(4) 0.0328(9) Uani d 1 . .
    H H3 -0.0995 0.9143 0.0602 0.039 Uiso calc 1 . .
    C C4 -0.0704(6) 0.88291(11) -0.0835(4) 0.0347(10) Uani d 1 . .
    H H4 -0.1093 0.9000 -0.1417 0.042 Uiso calc 1 . .
    C C5 -0.0199(6) 0.84966(11) -0.1157(4) 0.0296(9) Uani d 1 . .
    H H5 -0.0246 0.8438 -0.1974 0.036 Uiso calc 1 . .
    C C6 0.0393(6) 0.82360(11) -0.0312(3) 0.0252(8) Uani d 1 . .
    C C7 0.0854(6) 0.78960(10) -0.0771(3) 0.0252(9) Uani d 1 . .
    H H7 0.0776 0.7871 -0.1607 0.030 Uiso calc 1 . .
    C C8 0.2370(5) 0.70578(10) -0.0176(3) 0.0221(8) Uani d 1 . .
    C C9 0.3329(6) 0.63379(10) 0.0105(4) 0.0285(9) Uani d 1 . .
    H H9A 0.4534 0.6375 0.0559 0.034 Uiso calc 1 . .
    H H9B 0.2355 0.6349 0.0665 0.034 Uiso calc 1 . .
    C C10 0.3300(7) 0.59759(10) -0.0491(4) 0.0332(9) Uani d 1 . .
    H H10A 0.4213 0.5971 -0.1091 0.040 Uiso calc 1 . .
    H H10B 0.2065 0.5932 -0.0899 0.040 Uiso calc 1 . .
    C C11 0.3752(7) 0.56854(11) 0.0424(4) 0.0384(10) Uani d 1 . .
    H H11A 0.5040 0.5716 0.0761 0.046 Uiso calc 1 . .
    H H11B 0.2939 0.5713 0.1076 0.046 Uiso calc 1 . .
    C C12 0.3525(8) 0.53115(12) -0.0078(5) 0.0502(13) Uani d 1 . .
    H H12A 0.3759 0.5140 0.0576 0.060 Uiso calc 1 . .
    H H12B 0.2230 0.5280 -0.0403 0.060 Uiso calc 1 . .
    C C13 0.4783(9) 0.52245(13) -0.1038(6) 0.0617(16) Uani d 1 . .
    H H13A 0.6074 0.5273 -0.0739 0.074 Uiso calc 1 . .
    H H13B 0.4477 0.5381 -0.1726 0.074 Uiso calc 1 . .
    C C14 0.4620(10) 0.48402(14) -0.1440(7) 0.075(2) Uani d 1 . .
    H H14A 0.5457 0.4797 -0.2058 0.113 Uiso calc 1 . .
    H H14B 0.4947 0.4683 -0.0766 0.113 Uiso calc 1 . .
    H H14C 0.3349 0.4792 -0.1753 0.113 Uiso calc 1 . .
    C C15 0.1172(6) 0.73824(10) 0.4088(3) 0.0234(8) Uani d 1 . .
    C C16 0.0434(6) 0.70501(11) 0.3792(4) 0.0266(8) Uani d 1 . .
    H H16 0.0100 0.6996 0.2985 0.032 Uiso calc 1 . .
    C C17 0.0179(6) 0.67982(11) 0.4649(3) 0.0283(9) Uani d 1 . .
    H H17 -0.0324 0.6573 0.4423 0.034 Uiso calc 1 . .
    C C18 0.0653(7) 0.68710(11) 0.5843(4) 0.0333(10) Uani d 1 . .
    H H18 0.0492 0.6696 0.6430 0.040 Uiso calc 1 . .
    C C19 0.1349(6) 0.71952(10) 0.6152(3) 0.0292(9) Uani d 1 . .
    H H19 0.1661 0.7246 0.6964 0.035 Uiso calc 1 . .
    C C20 0.1624(6) 0.74617(10) 0.5296(4) 0.0266(8) Uani d 1 . .
    C C21 0.2290(6) 0.77955(11) 0.5743(3) 0.0272(9) Uani d 1 . .
    H H21 0.2651 0.7809 0.6566 0.033 Uiso calc 1 . .
    C C22 0.3282(6) 0.86546(11) 0.5167(4) 0.0282(9) Uani d 1 . .
    C C23 0.4128(7) 0.89347(12) 0.7416(4) 0.0357(10) Uani d 1 . .
    H H23A 0.3009 0.8806 0.7615 0.043 Uiso calc 1 . .
    H H23B 0.5205 0.8777 0.7587 0.043 Uiso calc 1 . .
    C C24 0.4365(7) 0.92718(12) 0.8150(4) 0.0399(11) Uani d 1 . .
    H H24A 0.5535 0.9388 0.7985 0.048 Uiso calc 1 . .
    H H24B 0.3345 0.9437 0.7913 0.048 Uiso calc 1 . .
    C C25 0.4385(7) 0.91990(12) 0.9463(4) 0.0394(11) Uani d 1 . .
    H H25A 0.3241 0.9071 0.9614 0.047 Uiso calc 1 . .
    H H25B 0.5437 0.9041 0.9698 0.047 Uiso calc 1 . .
    C C26 0.4533(9) 0.95249(13) 1.0232(5) 0.0572(15) Uani d 1 . .
    H H26A 0.3523 0.9690 0.9970 0.069 Uiso calc 1 . .
    H H26B 0.5714 0.9646 1.0120 0.069 Uiso calc 1 . .
    C C27 0.4440(12) 0.94475(19) 1.1539(5) 0.076(2) Uani d 1 . .
    H H27A 0.3329 0.9302 1.1634 0.091 Uiso calc 1 . .
    H H27B 0.5527 0.9303 1.1814 0.091 Uiso calc 1 . .
    C C28 0.4381(15) 0.9760(2) 1.2308(7) 0.112(3) Uani d 1 . .
    H H28A 0.4322 0.9683 1.3130 0.168 Uiso calc 1 . .
    H H28B 0.5492 0.9903 1.2245 0.168 Uiso calc 1 . .
    H H28C 0.3288 0.9902 1.2064 0.168 Uiso calc 1 . .
loop_
    _atom_site_aniso_label
    _atom_site_aniso_U_11
    _atom_site_aniso_U_22
    _atom_site_aniso_U_33
    _atom_site_aniso_U_12
    _atom_site_aniso_U_13
    _atom_site_aniso_U_23
    Cu1 0.0294(3) 0.0239(2) 0.0163(2) 0.00168(19) 0.00456(18) -0.00053(18)
    Cu2 0.0311(3) 0.0258(2) 0.0191(2) -0.0010(2) 0.00362(19) -0.00153(18)
    S1 0.0357(6) 0.0258(5) 0.0190(4) 0.0041(4) 0.0043(4) -0.0001(4)
    S2 0.0330(5) 0.0255(5) 0.0233(5) 0.0004(4) 0.0064(4) -0.0035(4)
    S3 0.0355(6) 0.0315(5) 0.0288(5) -0.0062(4) 0.0043(4) 0.0002(4)
    S4 0.0333(6) 0.0303(5) 0.0352(5) -0.0036(4) 0.0025(4) -0.0060(4)
    O1 0.0368(18) 0.0231(13) 0.0182(14) 0.0014(11) 0.0060(13) -0.0001(10)
    O2 0.0404(19) 0.0221(13) 0.0152(13) 0.0010(12) 0.0062(13) 0.0000(10)
    N1 0.0246(18) 0.0249(17) 0.0211(17) 0.0009(14) 0.0033(14) -0.0018(13)
    N2 0.0339(19) 0.0258(17) 0.0175(16) 0.0003(15) 0.0058(14) -0.0034(13)
    N3 0.0249(19) 0.0290(17) 0.0217(17) 0.0006(14) 0.0025(14) -0.0062(14)
    N4 0.0288(18) 0.0293(17) 0.0262(17) 0.0000(15) 0.0004(15) -0.0040(14)
    C1 0.022(2) 0.030(2) 0.0228(18) -0.0012(16) 0.0031(15) 0.0006(16)
    C2 0.032(2) 0.030(2) 0.029(2) 0.0007(17) 0.0068(18) -0.0032(16)
    C3 0.035(2) 0.026(2) 0.038(2) 0.0032(18) 0.0027(19) -0.0031(18)
    C4 0.037(2) 0.031(2) 0.035(2) 0.0037(19) -0.0043(19) 0.0069(18)
    C5 0.034(2) 0.030(2) 0.0239(19) -0.0007(17) -0.0023(17) 0.0022(17)
    C6 0.023(2) 0.031(2) 0.0218(19) -0.0015(17) 0.0021(16) 0.0003(16)
    C7 0.024(2) 0.032(2) 0.0196(18) -0.0026(17) 0.0035(16) -0.0001(16)
    C8 0.0188(19) 0.0265(19) 0.0219(19) -0.0012(15) 0.0067(15) -0.0016(15)
    C9 0.030(2) 0.027(2) 0.030(2) -0.0011(17) 0.0087(17) 0.0014(17)
    C10 0.038(2) 0.024(2) 0.039(2) -0.0020(17) 0.0107(19) -0.0021(17)
    C11 0.038(3) 0.031(2) 0.047(3) 0.0040(19) 0.004(2) 0.005(2)
    C12 0.048(3) 0.030(2) 0.072(3) -0.001(2) 0.006(3) 0.010(2)
    C13 0.062(4) 0.038(3) 0.088(4) 0.001(3) 0.022(3) -0.010(3)
    C14 0.077(5) 0.040(3) 0.110(6) 0.004(3) 0.006(4) -0.022(3)
    C15 0.023(2) 0.025(2) 0.0232(19) 0.0055(15) 0.0076(16) 0.0023(15)
    C16 0.028(2) 0.031(2) 0.0214(18) 0.0040(17) 0.0047(16) -0.0016(16)
    C17 0.030(2) 0.027(2) 0.028(2) 0.0006(17) 0.0053(17) 0.0007(16)
    C18 0.039(3) 0.034(2) 0.028(2) 0.0077(19) 0.0099(19) 0.0101(17)
    C19 0.034(2) 0.035(2) 0.0196(18) 0.0064(18) 0.0042(16) 0.0023(16)
    C20 0.028(2) 0.032(2) 0.0205(19) 0.0081(17) 0.0069(16) -0.0001(16)
    C21 0.026(2) 0.038(2) 0.0183(18) 0.0055(18) 0.0022(16) 0.0006(17)
    C22 0.020(2) 0.034(2) 0.031(2) -0.0013(16) 0.0036(17) -0.0095(18)
    C23 0.039(3) 0.034(2) 0.033(2) -0.006(2) 0.002(2) -0.0093(19)
    C24 0.047(3) 0.034(2) 0.038(2) -0.002(2) 0.004(2) -0.010(2)
    C25 0.040(3) 0.037(2) 0.041(2) -0.003(2) 0.008(2) -0.011(2)
    C26 0.083(4) 0.040(3) 0.048(3) 0.006(3) -0.001(3) -0.015(2)
    C27 0.103(6) 0.078(4) 0.047(3) 0.005(4) 0.008(4) -0.016(3)
    C28 0.134(8) 0.128(7) 0.074(5) 0.005(6) 0.017(5) -0.048(5)
_geom_special_details
;
All e.s.d.'s (except the e.s.d. in the dihedral angle between two l.s. planes)
are estimated using the full covariance matrix. The cell e.s.d.'s are taken
into account individually in the estimation of e.s.d.'s in distances, angles
and torsion angles; correlations between e.s.d.'s in cell parameters are only
used when they are defined by crystal symmetry. An approximate (isotropic)
treatment of cell e.s.d.'s is used for estimating e.s.d.'s involving l.s.
planes.
;
loop_
    _geom_bond_atom_site_label_1
    _geom_bond_atom_site_label_2
    _geom_bond_site_symmetry_2
    _geom_bond_distance
    _geom_bond_publ_flag
    Cu1 N1 . 1.919(4) no
    Cu1 O1 . 1.946(3) no
    Cu1 O2 . 1.952(3) no
    Cu1 S1 . 2.2171(10) no
    Cu1 Cu2 . 2.9923(6) no
    Cu2 N3 . 1.931(4) no
    Cu2 O2 . 1.963(2) no
    Cu2 O1 . 1.982(3) no
    Cu2 S3 . 2.2352(11) no
    S1 C8 . 1.739(4) no
    S2 C8 . 1.762(4) no
    S2 C9 . 1.819(4) no
    S3 C22 . 1.739(4) no
    S4 C22 . 1.751(4) no
    S4 C23 . 1.817(4) no
    O1 C1 . 1.337(5) no
    O2 C15 . 1.343(5) no
    N1 C7 . 1.299(5) no
    N1 N2 . 1.399(5) no
    N2 C8 . 1.289(5) no
    N3 C21 . 1.293(5) no
    N3 N4 . 1.406(5) no
    N4 C22 . 1.295(5) no
    C1 C2 . 1.407(6) no
    C1 C6 . 1.416(5) no
    C2 C3 . 1.366(6) no
    C2 H2 . 0.9500 no
    C3 C4 . 1.396(6) no
    C3 H3 . 0.9500 no
    C4 C5 . 1.366(6) no
    C4 H4 . 0.9500 no
    C5 C6 . 1.415(6) no
    C5 H5 . 0.9500 no
    C6 C7 . 1.434(6) no
    C7 H7 . 0.9500 no
    C9 C10 . 1.524(5) no
    C9 H9A . 0.9900 no
    C9 H9B . 0.9900 no
    C10 C11 . 1.527(6) no
    C10 H10A . 0.9900 no
    C10 H10B . 0.9900 no
    C11 C12 . 1.525(6) no
    C11 H11A . 0.9900 no
    C11 H11B . 0.9900 no
    C12 C13 . 1.515(8) no
    C12 H12A . 0.9900 no
    C12 H12B . 0.9900 no
    C13 C14 . 1.522(7) no
    C13 H13A . 0.9900 no
    C13 H13B . 0.9900 no
    C14 H14A . 0.9800 no
    C14 H14B . 0.9800 no
    C14 H14C . 0.9800 no
    C15 C16 . 1.394(6) no
    C15 C20 . 1.415(6) no
    C16 C17 . 1.383(6) no
    C16 H16 . 0.9500 no
    C17 C18 . 1.398(6) no
    C17 H17 . 0.9500 no
    C18 C19 . 1.359(6) no
    C18 H18 . 0.9500 no
    C19 C20 . 1.423(6) no
    C19 H19 . 0.9500 no
    C20 C21 . 1.428(6) no
    C21 H21 . 0.9500 no
    C23 C24 . 1.522(6) no
    C23 H23A . 0.9900 no
    C23 H23B . 0.9900 no
    C24 C25 . 1.513(6) no
    C24 H24A . 0.9900 no
    C24 H24B . 0.9900 no
    C25 C26 . 1.507(6) no
    C25 H25A . 0.9900 no
    C25 H25B . 0.9900 no
    C26 C27 . 1.517(8) no
    C26 H26A . 0.9900 no
    C26 H26B . 0.9900 no
    C27 C28 . 1.468(9) no
    C27 H27A . 0.9900 no
    C27 H27B . 0.9900 no
    C28 H28A . 0.9800 no
    C28 H28B . 0.9800 no
    C28 H28C . 0.9800 no
loop_
    _geom_angle_atom_site_label_1
    _geom_angle_atom_site_label_2
    _geom_angle_atom_site_label_3
    _geom_angle_site_symmetry_1
    _geom_angle_site_symmetry_3
    _geom_angle
    _geom_angle_publ_flag
    N1 Cu1 O1 . . 93.65(12) no
    N1 Cu1 O2 . . 169.54(14) no
    O1 Cu1 O2 . . 78.10(11) no
    N1 Cu1 S1 . . 87.40(10) no
    O1 Cu1 S1 . . 170.18(10) no
    O2 Cu1 S1 . . 101.83(8) no
    N1 Cu1 Cu2 . . 133.36(9) no
    O1 Cu1 Cu2 . . 40.83(8) no
    O2 Cu1 Cu2 . . 40.28(7) no
    S1 Cu1 Cu2 . . 135.36(3) no
    N3 Cu2 O2 . . 91.89(13) no
    N3 Cu2 O1 . . 168.85(12) no
    O2 Cu2 O1 . . 77.02(11) no
    N3 Cu2 S3 . . 87.22(11) no
    O2 Cu2 S3 . . 165.65(10) no
    O1 Cu2 S3 . . 103.25(9) no
    N3 Cu2 Cu1 . . 129.13(10) no
    O2 Cu2 Cu1 . . 40.03(8) no
    O1 Cu2 Cu1 . . 39.94(8) no
    S3 Cu2 Cu1 . . 134.33(3) no
    C8 S1 Cu1 . . 93.33(13) no
    C8 S2 C9 . . 103.67(19) no
    C22 S3 Cu2 . . 92.80(14) no
    C22 S4 C23 . . 102.5(2) no
    C1 O1 Cu1 . . 127.4(3) no
    C1 O1 Cu2 . . 133.4(2) no
    Cu1 O1 Cu2 . . 99.23(12) no
    C15 O2 Cu1 . . 132.7(2) no
    C15 O2 Cu2 . . 127.6(2) no
    Cu1 O2 Cu2 . . 99.69(12) no
    C7 N1 N2 . . 114.5(3) no
    C7 N1 Cu1 . . 125.6(3) no
    N2 N1 Cu1 . . 119.9(2) no
    C8 N2 N1 . . 112.8(3) no
    C21 N3 N4 . . 113.9(3) no
    C21 N3 Cu2 . . 126.2(3) no
    N4 N3 Cu2 . . 119.8(3) no
    C22 N4 N3 . . 112.2(3) no
    O1 C1 C2 . . 120.5(4) no
    O1 C1 C6 . . 121.6(4) no
    C2 C1 C6 . . 117.9(4) no
    C3 C2 C1 . . 121.6(4) no
    C3 C2 H2 . . 119.2 no
    C1 C2 H2 . . 119.2 no
    C2 C3 C4 . . 121.0(4) no
    C2 C3 H3 . . 119.5 no
    C4 C3 H3 . . 119.5 no
    C5 C4 C3 . . 118.8(4) no
    C5 C4 H4 . . 120.6 no
    C3 C4 H4 . . 120.6 no
    C4 C5 C6 . . 122.0(4) no
    C4 C5 H5 . . 119.0 no
    C6 C5 H5 . . 119.0 no
    C5 C6 C1 . . 118.7(4) no
    C5 C6 C7 . . 116.3(4) no
    C1 C6 C7 . . 125.0(4) no
    N1 C7 C6 . . 126.1(4) no
    N1 C7 H7 . . 117.0 no
    C6 C7 H7 . . 117.0 no
    N2 C8 S1 . . 126.4(3) no
    N2 C8 S2 . . 113.6(3) no
    S1 C8 S2 . . 120.0(2) no
    C10 C9 S2 . . 110.0(3) no
    C10 C9 H9A . . 109.7 no
    S2 C9 H9A . . 109.7 no
    C10 C9 H9B . . 109.7 no
    S2 C9 H9B . . 109.7 no
    H9A C9 H9B . . 108.2 no
    C9 C10 C11 . . 110.3(4) no
    C9 C10 H10A . . 109.6 no
    C11 C10 H10A . . 109.6 no
    C9 C10 H10B . . 109.6 no
    C11 C10 H10B . . 109.6 no
    H10A C10 H10B . . 108.1 no
    C12 C11 C10 . . 113.5(4) no
    C12 C11 H11A . . 108.9 no
    C10 C11 H11A . . 108.9 no
    C12 C11 H11B . . 108.9 no
    C10 C11 H11B . . 108.9 no
    H11A C11 H11B . . 107.7 no
    C13 C12 C11 . . 114.5(4) no
    C13 C12 H12A . . 108.6 no
    C11 C12 H12A . . 108.6 no
    C13 C12 H12B . . 108.6 no
    C11 C12 H12B . . 108.6 no
    H12A C12 H12B . . 107.6 no
    C12 C13 C14 . . 112.6(5) no
    C12 C13 H13A . . 109.1 no
    C14 C13 H13A . . 109.1 no
    C12 C13 H13B . . 109.1 no
    C14 C13 H13B . . 109.1 no
    H13A C13 H13B . . 107.8 no
    C13 C14 H14A . . 109.5 no
    C13 C14 H14B . . 109.5 no
    H14A C14 H14B . . 109.5 no
    C13 C14 H14C . . 109.5 no
    H14A C14 H14C . . 109.5 no
    H14B C14 H14C . . 109.5 no
    O2 C15 C16 . . 120.9(3) no
    O2 C15 C20 . . 120.6(3) no
    C16 C15 C20 . . 118.5(4) no
    C17 C16 C15 . . 121.3(4) no
    C17 C16 H16 . . 119.3 no
    C15 C16 H16 . . 119.3 no
    C16 C17 C18 . . 120.6(4) no
    C16 C17 H17 . . 119.7 no
    C18 C17 H17 . . 119.7 no
    C19 C18 C17 . . 119.0(4) no
    C19 C18 H18 . . 120.5 no
    C17 C18 H18 . . 120.5 no
    C18 C19 C20 . . 122.0(4) no
    C18 C19 H19 . . 119.0 no
    C20 C19 H19 . . 119.0 no
    C15 C20 C19 . . 118.5(4) no
    C15 C20 C21 . . 125.1(4) no
    C19 C20 C21 . . 116.3(4) no
    N3 C21 C20 . . 126.1(4) no
    N3 C21 H21 . . 117.0 no
    C20 C21 H21 . . 117.0 no
    N4 C22 S3 . . 127.2(3) no
    N4 C22 S4 . . 119.1(3) no
    S3 C22 S4 . . 113.6(2) no
    C24 C23 S4 . . 108.5(3) no
    C24 C23 H23A . . 110.0 no
    S4 C23 H23A . . 110.0 no
    C24 C23 H23B . . 110.0 no
    S4 C23 H23B . . 110.0 no
    H23A C23 H23B . . 108.4 no
    C25 C24 C23 . . 112.2(4) no
    C25 C24 H24A . . 109.2 no
    C23 C24 H24A . . 109.2 no
    C25 C24 H24B . . 109.2 no
    C23 C24 H24B . . 109.2 no
    H24A C24 H24B . . 107.9 no
    C26 C25 C24 . . 114.6(4) no
    C26 C25 H25A . . 108.6 no
    C24 C25 H25A . . 108.6 no
    C26 C25 H25B . . 108.6 no
    C24 C25 H25B . . 108.6 no
    H25A C25 H25B . . 107.6 no
    C25 C26 C27 . . 113.7(5) no
    C25 C26 H26A . . 108.8 no
    C27 C26 H26A . . 108.8 no
    C25 C26 H26B . . 108.8 no
    C27 C26 H26B . . 108.8 no
    H26A C26 H26B . . 107.7 no
    C28 C27 C26 . . 115.6(6) no
    C28 C27 H27A . . 108.4 no
    C26 C27 H27A . . 108.4 no
    C28 C27 H27B . . 108.4 no
    C26 C27 H27B . . 108.4 no
    H27A C27 H27B . . 107.4 no
    C27 C28 H28A . . 109.5 no
    C27 C28 H28B . . 109.5 no
    H28A C28 H28B . . 109.5 no
    C27 C28 H28C . . 109.5 no
    H28A C28 H28C . . 109.5 no
    H28B C28 H28C . . 109.5 no
loop_
    _geom_hbond_atom_site_label_D
    _geom_hbond_atom_site_label_H
    _geom_hbond_atom_site_label_A
    _geom_hbond_site_symmetry_A
    _geom_hbond_distance_DH
    _geom_hbond_distance_HA
    _geom_hbond_distance_DA
    _geom_hbond_angle_DHA
    C19 H19 N2 1_556 0.95 2.52 3.457(5) 167
_shelx_hkl_file
;
  -1   1 -13 3240.37  278.20   1
   1   1 -13  787.91   55.71   1
   3   1 -13 1993.21  104.77   1
   0   2 -13 1828.92   69.08   1
   2   2 -13  598.94   58.10   1
  -1   3 -13  979.78   71.12   1
   1   3 -13 1643.60   78.38   1
   3   3 -13  269.79   48.70   1
   0   4 -13 2320.79   84.00   1
   2   4 -13  337.81   45.38   1
  -1   5 -13 1575.75  132.18   1
   1   5 -13 6482.60  189.92   1
   3   5 -13 3202.52  144.78   1
   0   6 -13 2839.38  106.07   1
   2   6 -13   80.33   32.02   1
  -1   7 -13 2968.68  234.73   1
   1   7 -13 5821.48  176.31   1
   3   7 -13 7288.41  222.73   1
   0   8 -13    3.73   15.04   1
   2   8 -13  979.05   68.65   1
  -1   9 -13 2568.37  182.68   1
   1   9 -13 4288.11  128.69   1
   0  10 -13 1605.83   66.44   1
   2  10 -13  405.55   55.14   1
   1  11 -13 1361.02   68.24   1
   0  12 -13 1783.71  106.53   1
   2  12 -13 1320.82   70.26   1
   1  13 -13  784.35   51.70   1
  -2   0 -12 1801.22  222.73   1
   0   0 -12 4100.50  163.21   1
   2   0 -12 2267.35  132.25   1
   4   0 -12 4095.71  327.65   1
  -3   1 -12  250.12   25.84   1
  -1   1 -12 1216.99   75.79   1
   1   1 -12  924.03   47.90   1
   3   1 -12  912.69   82.01   1
  -2   2 -12 3357.21  286.00   1
   0   2 -12 3095.90   90.47   1
   2   2 -12 1939.58   88.89   1
   4   2 -12 1804.52   98.12   1
  -3   3 -12   15.77   25.67   1
  -1   3 -12 2685.93  165.22   1
   1   3 -12 6637.56  202.10   1
   3   3 -12 3644.62  123.01   1
  -2   4 -12 2818.91  283.77   1
   0   4 -12 3668.33  112.75   1
   2   4 -12 1110.29   71.07   1
   4   4 -12  924.71   71.57   1
  -3   5 -12  574.96   46.13   1
  -1   5 -12 1481.53   91.91   1
   1   5 -12 6428.71  163.67   1
   3   5 -12 2611.84  138.54   1
  -2   6 -12 3685.89  268.48   1
   0   6 -12 1653.41   61.63   1
   2   6 -12 2201.64   89.39   1
   4   6 -12 3680.28  163.22   1
  -3   7 -12   64.90   21.53   1
  -1   7 -12 2107.94  155.27   1
   1   7 -12 2176.25  100.25   1
   3   7 -12   48.64   28.98   1
  -2   8 -12 4702.03  281.82   1
   0   8 -12  703.17   48.64   1
   2   8 -12 3986.39  147.60   1
   4   8 -12 4421.82  227.19   1
  -3   9 -12  864.83   62.58   1
  -1   9 -12  846.09   66.30   1
   1   9 -12 1766.12   64.55   1
   3   9 -12  389.22   44.04   1
  -2  10 -12  875.92   74.65   1
   0  10 -12 1525.46   54.99   1
   2  10 -12 3199.98  104.31   1
   4  10 -12 1936.34  113.92   1
  -1  11 -12 4527.16  309.07   1
   1  11 -12 1594.10   73.39   1
   3  11 -12 1932.03  120.92   1
  -2  12 -12  420.51   54.86   1
   0  12 -12 3448.92  132.85   1
   2  12 -12 1344.03   78.78   1
   4  12 -12  465.06   64.59   1
  -1  13 -12 3671.30  161.54   1
   1  13 -12 3986.31  123.62   1
   3  13 -12 1529.57   77.67   1
  -2  14 -12  331.83   44.36   1
   0  14 -12 3164.85   96.51   1
   2  14 -12  827.85   62.20   1
  -1  15 -12 1435.76   86.22   1
   1  15 -12 3687.80  112.05   1
   3  15 -12  390.24   59.42   1
  -2  16 -12  155.96   28.47   1
   0  16 -12  812.70   43.43   1
   2  16 -12 5488.90  153.05   1
  -1  17 -12 1344.65   80.43   1
   1  17 -12  157.91   26.64   1
   3  17 -12 1722.57   94.33   1
   0  18 -12  474.57   46.01   1
   2  18 -12 2309.15  105.68   1
  -1  19 -12  489.19   56.66   1
   1  19 -12  291.67   39.35   1
   0  20 -12  146.23   47.01   1
   2  20 -12  225.13   35.68   1
   1  21 -12 1676.26   70.19   1
  -3   1 -11 4018.50  163.98   1
  -1   1 -11 8618.09  429.13   1
   1   1 -11 8045.33  203.98   1
   3   1 -11 7657.14  217.79   1
   5   1 -11 2148.82  125.81   1
  -4   2 -11  185.38   40.65   1
  -2   2 -11 1039.31   94.45   1
   0   2 -11  600.45   47.87   1
   2   2 -11 3191.92  104.41   1
   4   2 -11  551.30   54.30   1
  -3   3 -11 5150.76  286.74   1
  -1   3 -11 3945.29  183.33   1
   1   3 -11 5398.70  155.72   1
   3   3 -11  846.99   58.23   1
   5   3 -11 5447.74  257.35   1
  -4   4 -11 1625.57   86.83   1
  -2   4 -11 1367.58   97.70   1
   0   4 -11 3323.11   85.03   1
   2   4 -11 1789.58   81.40   1
   4   4 -11 1811.09  102.94   1
  -3   5 -11 1362.00   74.56   1
  -1   5 -11 3707.88  168.13   1
   1   5 -11 1148.47   53.38   1
   3   5 -11 1146.84   78.23   1
   5   5 -11 2450.91  133.35   1
  -4   6 -11 1038.58   89.58   1
  -2   6 -11  808.73   62.92   1
   0   6 -11 1859.03   67.44   1
   2   6 -11 1086.38   64.49   1
   4   6 -11  961.17   89.88   1
  -3   7 -11  978.40   46.59   1
  -1   7 -11 1786.38  113.79   1
   1   7 -11  198.38   32.21   1
   3   7 -11 1642.21   74.29   1
   5   7 -11  326.95   53.81   1
  -4   8 -11 1203.38   93.75   1
  -2   8 -11   15.75   10.75   1
   0   8 -11  101.67   19.54   1
   2   8 -11 1767.92   83.36   1
   4   8 -11  985.91   90.40   1
  -3   9 -11 3958.14  210.47   1
  -1   9 -11 1108.45   93.93   1
   1   9 -11 1898.99   81.79   1
   3   9 -11  799.17   64.15   1
   5   9 -11  240.69   79.06   1
  -4  10 -11 2437.64  140.02   1
  -2  10 -11 1365.95  100.00   1
   0  10 -11  231.03   31.09   1
   2  10 -11 2142.88   73.92   1
   4  10 -11  478.49   53.28   1
  -3  11 -11 1059.56   86.02   1
  -1  11 -11  308.47   26.82   1
   1  11 -11 2403.73   89.34   1
   3  11 -11 1439.03   74.41   1
   5  11 -11  821.21   79.84   1
  -4  12 -11  567.99   86.88   1
  -2  12 -11 2298.72  118.19   1
   0  12 -11  237.73   22.18   1
   2  12 -11 2314.50  102.47   1
   4  12 -11   19.69   35.92   1
  -3  13 -11   75.34   26.62   1
  -1  13 -11 3435.17  216.99   1
   1  13 -11 2910.43   89.87   1
   3  13 -11 3895.86  144.74   1
   5  13 -11 1014.52   86.55   1
  -2  14 -11 2923.12  131.35   1
   0  14 -11 5705.27  158.33   1
   2  14 -11  624.01   44.34   1
   4  14 -11  286.06   56.21   1
  -3  15 -11 1230.52   66.95   1
  -1  15 -11 2749.97  132.35   1
   1  15 -11 7363.18  183.75   1
   3  15 -11 4544.76  177.79   1
  -2  16 -11 6679.91  282.95   1
   0  16 -11 3061.40   81.17   1
   2  16 -11   70.01   28.49   1
   4  16 -11 1221.14   75.01   1
  -3  17 -11 1545.20   89.58   1
  -1  17 -11 1376.72   72.19   1
   1  17 -11 4845.48  137.68   1
   3  17 -11 3477.12  136.72   1
  -2  18 -11 3752.71  246.76   1
   0  18 -11 5613.28  152.76   1
   2  18 -11 4389.95  160.78   1
   4  18 -11 1716.10  113.47   1
  -3  19 -11 1164.07  158.50   1
  -1  19 -11 2769.34  222.10   1
   1  19 -11  138.76   32.70   1
   3  19 -11  553.44   77.16   1
  -2  20 -11 3209.75  307.52   1
   0  20 -11 7971.35  219.36   1
   2  20 -11 6550.56  204.85   1
   4  20 -11 1851.97  110.24   1
  -1  21 -11 1143.42   80.20   1
   1  21 -11 1314.56   59.09   1
   3  21 -11  831.94   61.08   1
  -2  22 -11 2119.87  234.46   1
   0  22 -11 5326.09  229.52   1
   2  22 -11 4063.56  152.29   1
  -1  23 -11  241.59   44.79   1
   1  23 -11  555.26   48.41   1
   3  23 -11 1800.47   92.39   1
   0  24 -11 1202.81   64.73   1
   2  24 -11 1111.81   59.77   1
  -1  25 -11  150.14   29.84   1
   1  25 -11  494.68   42.81   1
   0  26 -11  172.12   33.71   1
  -4   0 -10 5031.47  245.86   1
  -2   0 -10 6605.69  815.03   1
   0   0 -10 4785.11  151.11   1
   2   0 -10 6095.95  251.25   1
   4   0 -10 6513.41  344.66   1
   6   0 -10 3757.82  399.10   1
  -3   1 -10  244.61   30.80   1
  -1   1 -10  409.99   30.17   1
   1   1 -10 1803.97   66.09   1
   3   1 -10 1239.18   63.11   1
   5   1 -10  144.54   65.02   1
  -4   2 -10 2215.59  107.16   1
  -2   2 -10 6275.06  501.13   1
   0   2 -10 3802.19  102.90   1
   2   2 -10 2481.16   93.78   1
   4   2 -10 4386.12  147.13   1
   6   2 -10 2597.45  164.61   1
  -3   3 -10  665.08   49.25   1
  -1   3 -10 1654.99   45.90   1
   1   3 -10 8149.00  187.20   1
   3   3 -10 2212.89   82.37   1
   5   3 -10   72.74   37.10   1
  -4   4 -10  403.71   86.19   1
  -2   4 -10 1440.59   94.23   1
   0   4 -10 2593.97   72.51   1
   2   4 -10  411.78   33.62   1
   4   4 -10 1603.29   98.05   1
   6   4 -10 1304.46  120.90   1
  -3   5 -10  495.18   29.94   1
  -1   5 -10 4079.60  183.03   1
   1   5 -10 1507.27   60.51   1
   3   5 -10 3996.02  170.89   1
   5   5 -10 1424.95   84.04   1
  -4   6 -10  323.70   49.40   1
  -2   6 -10  479.30   41.71   1
   0   6 -10 1240.64   45.96   1
   2   6 -10  767.08   44.46   1
   4   6 -10 1170.79   87.92   1
   6   6 -10 1302.77  124.18   1
  -3   7 -10 1591.27   73.24   1
  -1   7 -10  993.98   38.48   1
   1   7 -10 2268.61   82.13   1
   3   7 -10 4229.26  157.99   1
   5   7 -10 1418.49   92.05   1
  -4   8 -10  954.30   72.53   1
  -2   8 -10 1771.29   65.78   1
   0   8 -10   40.68   17.17   1
   2   8 -10 1940.14   79.53   1
   4   8 -10  369.20   54.09   1
   6   8 -10  746.39   95.91   1
  -3   9 -10   65.45   27.28   1
  -1   9 -10  841.80   49.54   1
   1   9 -10 3074.61   92.94   1
   3   9 -10 2526.64  103.70   1
   5   9 -10  480.62   70.48   1
  -4  10 -10  481.46   49.92   1
  -2  10 -10  212.20   16.01   1
   0  10 -10  193.64   38.02   1
   2  10 -10 1839.81  190.89   1
   4  10 -10 1982.34   95.04   1
   6  10 -10  281.18   60.52   1
  -3  11 -10 1479.61   72.86   1
  -1  11 -10 1816.13  119.66   1
   1  11 -10  427.81   32.64   1
   3  11 -10 1770.17   74.89   1
   5  11 -10  297.29   65.39   1
  -4  12 -10 2249.79  119.93   1
  -2  12 -10 3709.31  178.40   1
   0  12 -10  858.75   39.97   1
   2  12 -10 1422.85   80.38   1
   4  12 -10 2894.75  118.72   1
   6  12 -10 1534.99  101.76   1
  -3  13 -10  220.12   29.43   1
  -1  13 -10  823.45   45.29   1
   1  13 -10  764.51   36.91   1
   3  13 -10   39.40   26.74   1
   5  13 -10 1690.93  100.30   1
  -4  14 -10 3990.37  190.03   1
  -2  14 -10 4656.66  139.73   1
   0  14 -10 1453.77   55.14   1
   2  14 -10 2405.18   87.11   1
   4  14 -10 2425.39  104.57   1
  -3  15 -10 1928.03  106.66   1
  -1  15 -10 1743.44  102.90   1
   1  15 -10  505.83   50.25   1
   3  15 -10   19.43   23.32   1
   5  15 -10 1884.17  106.01   1
  -4  16 -10 2433.12  122.36   1
  -2  16 -10 4095.77  148.74   1
   0  16 -10 7256.79  171.63   1
   2  16 -10 1339.88   60.74   1
   4  16 -10 1717.58   97.67   1
  -3  17 -10 2000.33  130.71   1
  -1  17 -10 6152.32  360.39   1
   1  17 -10 3972.55  119.15   1
   3  17 -10  258.97   36.07   1
   5  17 -10  585.25   86.51   1
  -4  18 -10  535.29   47.66   1
  -2  18 -10 3447.84  170.46   1
   0  18 -10 3538.97   91.29   1
   2  18 -10 2384.05   98.56   1
   4  18 -10  118.26   34.70   1
  -3  19 -10 2457.91  316.22   1
  -1  19 -10 6981.05  308.45   1
   1  19 -10 5621.86  134.25   1
   3  19 -10 1692.68   83.16   1
   5  19 -10  435.07   69.91   1
  -4  20 -10  447.19   61.05   1
  -2  20 -10  926.48   60.27   1
   0  20 -10  540.66   40.14   1
   2  20 -10  484.07   38.90   1
   4  20 -10 1433.14   84.12   1
  -3  21 -10 5119.04  773.98   1
  -1  21 -10 3250.58  153.61   1
   1  21 -10 3251.18  116.35   1
   3  21 -10 2206.46   88.37   1
  -2  22 -10  302.98   41.91   1
   0  22 -10  360.49   29.30   1
   2  22 -10 1041.02   53.45   1
   4  22 -10  593.31   50.98   1
  -3  23 -10 2107.04  254.47   1
  -1  23 -10 1647.69   82.38   1
   1  23 -10  520.03   43.86   1
   3  23 -10 2910.03  125.37   1
  -2  24 -10  363.32   60.31   1
   0  24 -10  717.54   48.72   1
   2  24 -10  342.89   45.38   1
   4  24 -10  104.34   38.02   1
  -1  25 -10  542.33   44.14   1
   1  25 -10  338.07   31.09   1
   3  25 -10  877.17   54.71   1
  -2  26 -10  196.31   43.57   1
   0  26 -10  533.39   49.41   1
   2  26 -10  105.03   25.73   1
  -1  27 -10  933.59   78.04   1
   1  27 -10 1645.25   77.87   1
   3  27 -10   59.56   29.19   1
  -2  28 -10   54.85   31.40   1
   0  28 -10  523.38   51.16   1
   2  28 -10   98.33   31.31   1
  -1  29 -10   61.52   23.20   1
   1  29 -10  544.57   35.67   1
   0  30 -10 1021.18  103.58   1
   2  30 -10  118.90   31.54   1
  -3   1  -9 4708.83  120.00   1
  -1   1  -911357.70  236.47   1
   1   1  -910108.20  232.45   1
   3   1  -9 1281.55   67.97   1
   5   1  -9   11.77   41.45   1
   7   1  -9  713.42  120.49   1
  -4   2  -9 3136.60  159.59   1
  -2   2  -9  857.38   45.08   1
   0   2  -9 1238.77   45.97   1
   2   2  -9 2702.79   84.34   1
   4   2  -9 2419.55  135.74   1
   6   2  -9  771.97  105.43   1
  -3   3  -9 3199.78  106.93   1
  -1   3  -9 4295.32  103.90   1
   1   3  -9 1649.33   56.61   1
   3   3  -9  856.56   65.56   1
   5   3  -9  106.69   48.78   1
   7   3  -9  362.07   81.50   1
  -4   4  -9 4701.51  253.17   1
  -2   4  -9  874.88   40.82   1
   0   4  -9 1485.20   49.77   1
   2   4  -9 5952.55  142.39   1
   4   4  -9 3732.27  148.61   1
   6   4  -9 1055.34  104.56   1
  -3   5  -9 1094.78   42.45   1
  -1   5  -9 3036.89   66.79   1
   1   5  -9 3912.84   92.75   1
   3   5  -9 4326.52  148.42   1
   5   5  -9  191.69   49.18   1
  -4   6  -9 1914.00  132.89   1
  -2   6  -9 2638.10  136.79   1
   0   6  -9  599.22   32.33   1
   2   6  -9  578.21   46.48   1
   4   6  -9 3807.06  151.98   1
   6   6  -9 1292.70  112.91   1
  -3   7  -9 1081.47   52.50   1
  -1   7  -9 3922.05   93.16   1
   1   7  -9 8548.89  186.06   1
   3   7  -9 2028.44   93.42   1
   5   7  -9 1338.56   75.71   1
  -4   8  -9  110.19   47.22   1
  -2   8  -9  396.64   19.66   1
   0   8  -9  742.68   29.95   1
   2   8  -9 1096.94   58.81   1
   4   8  -9 3884.33  150.87   1
   6   8  -9  535.38  176.89   1
  -3   9  -9 4929.04  228.02   1
  -1   9  -9 1489.38   43.34   1
   1   9  -9 3092.19   81.13   1
   3   9  -9 2700.02   97.70   1
   5   9  -9 3317.77  169.28   1
  -4  10  -9 1590.30  116.36   1
  -2  10  -9  558.42   22.62   1
   0  10  -9 1038.74   41.82   1
   2  10  -9 1680.84   69.69   1
   4  10  -9 3559.39  134.25   1
   6  10  -9 2091.39  101.60   1
  -3  11  -9 1126.42   54.06   1
  -1  11  -9 1430.58   63.96   1
   1  11  -9  204.18   23.96   1
   3  11  -9 3728.69  137.60   1
   5  11  -9 2717.46  132.68   1
  -4  12  -9 2194.65  111.06   1
  -2  12  -9  789.16   38.00   1
   0  12  -9  658.04   29.35   1
   2  12  -9 3358.15  111.67   1
   4  12  -9 2166.11  100.57   1
   6  12  -9 3292.98  163.23   1
  -3  13  -9  632.67   44.61   1
  -1  13  -9  187.08   14.72   1
   1  13  -9  236.73   25.83   1
   3  13  -9 1444.13   80.45   1
   5  13  -9 3348.26  136.18   1
  -4  14  -9   74.97   34.79   1
  -2  14  -9  610.45   39.59   1
   0  14  -9  810.56   37.20   1
   2  14  -9  230.89   29.75   1
   4  14  -9 2782.16  123.19   1
   6  14  -9  307.04   49.95   1
  -3  15  -9  632.49   45.49   1
  -1  15  -9 1591.58  126.33   1
   1  15  -9  391.50   29.16   1
   3  15  -9 1848.00   79.84   1
   5  15  -9  599.68   72.21   1
  -4  16  -9  455.71   56.62   1
  -2  16  -9  294.92   41.78   1
   0  16  -9  914.22   36.20   1
   2  16  -9  367.54   32.45   1
   4  16  -9 1093.58   78.31   1
   6  16  -9  494.37   54.35   1
  -3  17  -9  501.53   40.43   1
  -1  17  -9  433.56   49.81   1
   1  17  -9 1806.58   60.72   1
   3  17  -9  734.01   58.10   1
   5  17  -9  953.14   72.06   1
  -4  18  -9  154.28   41.22   1
  -2  18  -9 3147.16  150.31   1
   0  18  -9  924.26   42.31   1
   2  18  -9 3956.51  112.65   1
   4  18  -9 1463.50   83.74   1
   6  18  -9 1219.11   98.65   1
  -3  19  -9  779.05  110.75   1
  -1  19  -9  543.37   47.87   1
   1  19  -9  654.91   46.23   1
   3  19  -9  447.03   60.84   1
   5  19  -9  827.10   63.99   1
  -4  20  -9 1021.53   73.05   1
  -2  20  -9 1498.35   75.63   1
   0  20  -9 4024.74  104.74   1
   2  20  -9 1471.81   65.14   1
   4  20  -9   78.01   41.70   1
  -3  21  -9   74.49   24.71   1
  -1  21  -9  403.39   44.84   1
   1  21  -9 1659.38   71.00   1
   3  21  -9  299.89   43.14   1
   5  21  -9 1027.37   66.18   1
  -4  22  -9  653.83   41.57   1
  -2  22  -9 1266.64  210.29   1
   0  22  -9  931.96   43.56   1
   2  22  -9  320.04   42.18   1
   4  22  -9 1654.32   75.59   1
  -3  23  -9 3084.37  386.10   1
  -1  23  -9  575.23   37.09   1
   1  23  -9  744.51   45.62   1
   3  23  -9 1488.53   85.08   1
   5  23  -9 3719.92  156.78   1
  -2  24  -9  287.05   36.61   1
   0  24  -9  600.09   27.47   1
   2  24  -9 3787.75  113.03   1
   4  24  -9 1874.30  101.10   1
  -3  25  -9 1497.88  224.16   1
  -1  25  -9 2635.46  145.06   1
   1  25  -9  709.49   39.61   1
   3  25  -9 2593.89   92.11   1
  -2  26  -9 1074.80  183.03   1
   0  26  -9 2613.95   57.39   1
   2  26  -9 4446.08  138.71   1
   4  26  -9 2773.21  104.81   1
  -3  27  -9   21.68   12.45   1
  -1  27  -9   40.30   27.14   1
   1  27  -9    7.86    8.60   1
   3  27  -9  412.94   44.82   1
  -2  28  -9 1082.05  191.63   1
   0  28  -9 3347.05  106.33   1
   2  28  -9 3761.78  116.48   1
   4  28  -9 2301.52  114.45   1
  -3  29  -9  929.69  116.71   1
  -1  29  -9 1969.30  243.03   1
   1  29  -9  820.79   33.81   1
   3  29  -9  385.32   41.94   1
  -2  30  -9  174.22   33.40   1
   0  30  -9 1386.77   68.95   1
   2  30  -9 3745.17  133.75   1
  -1  31  -9  388.35   52.40   1
   1  31  -9   19.32   12.94   1
   3  31  -9  495.03   47.59   1
   0  32  -9  304.24   37.49   1
   2  32  -9  443.31   32.42   1
  -1  33  -9   56.98   28.75   1
   1  33  -9  476.04   31.63   1
   0  34  -9 3227.86  472.11   1
  -2   0  -8 3601.28  336.18   1
   0   0  -8 2815.21   89.49   1
   2   0  -8 1608.82   78.83   1
   4   0  -8 4468.00  301.17   1
   6   0  -8 3464.74  235.68   1
  -3   1  -8  378.81   39.26   1
  -1   1  -8 3925.55   86.77   1
   1   1  -8 3043.07   91.26   1
   3   1  -8  511.30   98.58   1
   5   1  -8   65.95   38.18   1
   7   1  -8  305.64   91.21   1
  -2   2  -8 2418.70  107.78   1
   0   2  -8 2788.41   62.56   1
   2   2  -8  682.20   36.32   1
   4   2  -8 1497.09  126.73   1
   6   2  -8 1806.16  140.43   1
  -3   3  -8  477.31   29.02   1
  -1   3  -8 6980.26  143.15   1
   1   3  -810103.20  219.86   1
   3   3  -8 1455.27  159.80   1
   5   3  -8  404.20   76.31   1
   7   3  -8 2014.75  143.17   1
  -4   4  -8 2229.70  110.10   1
  -2   4  -8 1607.60   65.11   1
   0   4  -8 7293.28  157.06   1
   2   4  -8 5292.11  134.97   1
   4   4  -8 1923.18  146.06   1
   6   4  -8  430.54   72.71   1
  -3   5  -8 6936.44  187.00   1
  -1   5  -8 6995.46  141.60   1
   1   5  -8 2310.61   60.54   1
   3   5  -8 1092.39   76.83   1
   5   5  -8 2738.57  154.87   1
   7   5  -8 2481.44  182.47   1
  -4   6  -8 2005.49  102.71   1
  -2   6  -8 9996.74  400.71   1
   0   6  -8 9170.23  200.20   1
   2   6  -818208.70  455.68   1
   4   6  -8 7585.63  286.88   1
   6   6  -8 3686.88  181.57   1
  -3   7  -8  524.97   32.60   1
  -1   7  -8 1894.33   45.21   1
   1   7  -8 2248.16   59.93   1
   3   7  -8  342.13   52.08   1
   5   7  -8  264.79   55.55   1
   7   7  -8   68.70   56.02   1
  -4   8  -8 3159.56  141.76   1
  -2   8  -8 6662.29  167.55   1
   0   8  -8 8739.77  185.09   1
   2   8  -817438.70  439.47   1
   4   8  -814489.20  393.82   1
   6   8  -8 9111.82  380.71   1
  -3   9  -8  864.23   44.82   1
  -1   9  -8 5061.31  103.78   1
   1   9  -8 1888.25   58.04   1
   3   9  -8  527.17   57.07   1
   5   9  -8 1369.79  122.39   1
   7   9  -8 2741.59  167.65   1
  -4  10  -8 2607.40  117.76   1
  -2  10  -8  990.11   39.88   1
   0  10  -812473.50  247.25   1
   2  10  -8 4899.83  136.16   1
   4  10  -812712.90  349.21   1
   6  10  -8 4428.12  276.25   1
  -3  11  -8 1844.96   93.14   1
  -1  11  -8 6094.01  135.71   1
   1  11  -8 4172.13  101.56   1
   3  11  -8 3414.00  135.94   1
   5  11  -8 3627.72  165.12   1
   7  11  -8 3000.76  360.05   1
  -4  12  -8  479.80   37.31   1
  -2  12  -8  662.80   39.97   1
   0  12  -8 4986.63  106.81   1
   2  12  -812055.90  299.26   1
   4  12  -8 1183.34   79.62   1
   6  12  -8 1119.68   77.49   1
  -3  13  -8 3852.52  192.24   1
  -1  13  -8  242.60   14.63   1
   1  13  -8 5407.78  136.33   1
   3  13  -8 3254.32  107.74   1
   5  13  -8 3932.77  169.03   1
   7  13  -8  941.14   77.38   1
  -4  14  -8  576.60   39.92   1
  -2  14  -8  207.73   29.77   1
   0  14  -8  346.35   24.44   1
   2  14  -8  536.89   46.28   1
   4  14  -8  914.59   70.86   1
   6  14  -8 2218.29  120.04   1
  -3  15  -8  461.42   29.84   1
  -1  15  -8  560.84   22.48   1
   1  15  -8  621.07   38.08   1
   3  15  -8 5198.00  140.56   1
   5  15  -8  572.51   51.27   1
  -4  16  -8  686.53   42.35   1
  -2  16  -8   17.21   13.76   1
   0  16  -8  481.41   28.35   1
   2  16  -8 4917.73  145.73   1
   4  16  -8 2274.35   83.12   1
   6  16  -8  268.07   52.06   1
  -3  17  -8  208.14   27.78   1
  -1  17  -8  565.94   30.20   1
   1  17  -8 3464.09  102.39   1
   3  17  -8  196.51   28.62   1
   5  17  -8   29.10   28.13   1
  -2  18  -8 2971.14   96.29   1
   0  18  -8 1426.76   43.19   1
   2  18  -8  334.93   34.92   1
   4  18  -8 1270.65   61.18   1
   6  18  -8  186.40   50.26   1
  -3  19  -8   44.14   19.73   1
  -1  19  -8 2278.13  101.70   1
   1  19  -8 2672.75   86.35   1
   3  19  -8 4261.69  131.44   1
   5  19  -8  587.28   47.11   1
  -2  20  -8 2022.88   69.52   1
   0  20  -8 1726.73   53.23   1
   2  20  -8 2723.39   95.84   1
   4  20  -8 1140.81   62.86   1
   6  20  -8  487.85   47.61   1
  -3  21  -8  112.76   25.21   1
  -1  21  -8  922.87   61.52   1
   1  21  -8 1852.80   63.56   1
   3  21  -8 1682.73   81.93   1
   5  21  -8 1860.37  101.71   1
  -2  22  -8 1004.86   83.92   1
   0  22  -8 9092.33  291.29   1
   2  22  -8 1471.29   61.04   1
   4  22  -8  354.01   43.16   1
   6  22  -8  139.82   35.16   1
  -3  23  -8  288.17   33.58   1
  -1  23  -8 1578.81   58.45   1
   1  23  -8 1761.50   63.74   1
   3  23  -8  664.97   46.88   1
   5  23  -8   68.48   25.40   1
  -2  24  -8 3629.08  493.59   1
   0  24  -8 4620.22  103.90   1
   2  24  -8 1755.68   68.35   1
   4  24  -8 1124.52   74.09   1
  -3  25  -8 1678.15  261.08   1
  -1  25  -8  837.42   56.29   1
   1  25  -8 1895.05   73.12   1
   3  25  -8 4078.93  137.02   1
   5  25  -8 3028.30  117.71   1
  -2  26  -8 2047.94  329.91   1
   0  26  -8 1224.75   37.47   1
   2  26  -8  565.41   36.38   1
   4  26  -8  199.09   33.19   1
  -3  27  -8 5541.25  785.02   1
  -1  27  -8  317.03   38.98   1
   1  27  -8 1515.74   43.07   1
   3  27  -8 8191.10  235.23   1
   5  27  -8 6153.99  202.72   1
  -2  28  -8  479.66   91.45   1
   0  28  -8   49.53   12.58   1
   2  28  -8  250.42   36.32   1
   4  28  -8  241.03   42.71   1
  -3  29  -8 1581.26  142.98   1
  -1  29  -8  532.85   55.40   1
   1  29  -8 1347.57   47.87   1
   3  29  -8 6472.12  191.50   1
  -2  30  -8 3573.86  469.76   1
   0  30  -8 2121.64   68.72   1
   2  30  -8  517.74   29.75   1
   4  30  -8  302.11   49.46   1
  -3  31  -8  139.06   66.36   1
  -1  31  -8  965.43  164.94   1
   1  31  -8 1651.22   48.20   1
   3  31  -8 1246.95   74.17   1
  -2  32  -8 1813.42  167.20   1
   0  32  -8 4904.92  220.85   1
   2  32  -8  937.12   43.66   1
  -1  33  -8  193.22   35.52   1
   1  33  -8  830.09   39.66   1
   3  33  -8  300.71   30.11   1
  -2  34  -8  450.76  153.93   1
   0  34  -8 1050.93  183.33   1
   2  34  -8  740.02   46.42   1
  -1  35  -8  721.53  100.36   1
   1  35  -8  208.28   24.62   1
   0  36  -8  348.66   83.14   1
  -3   1  -7  767.15   45.22   1
  -1   1  -7 5919.00  112.24   1
   1   1  -7 4689.43  101.37   1
   3   1  -7 4415.25  145.55   1
   5   1  -7 3618.07  148.60   1
   7   1  -7 4234.64  237.27   1
  -2   2  -7 1905.63   63.35   1
   0   2  -7 3772.09   80.27   1
   2   2  -7 6732.85  164.96   1
   4   2  -7 7795.12  248.42   1
   6   2  -7  338.31   59.34   1
  -3   3  -7 6174.03  190.46   1
  -1   3  -7 7165.26  135.07   1
   1   3  -7 5054.66  113.09   1
   3   3  -7  760.50   49.90   1
   5   3  -7 4047.32  162.29   1
   7   3  -7 4032.88  226.33   1
  -2   4  -7 1168.07   74.81   1
   0   4  -7 8795.97  169.49   1
   2   4  -7 9646.92  224.03   1
   4   4  -7 5578.32  190.78   1
   6   4  -7 1225.97  106.40   1
  -3   5  -7 6410.74  148.74   1
  -1   5  -712832.30  244.71   1
   1   5  -710303.80  248.19   1
   3   5  -7 1187.77   72.54   1
   5   5  -7 2764.85  129.62   1
   7   5  -7 1612.67  119.56   1
  -2   6  -7 3241.59  116.26   1
   0   6  -7 1860.87   47.95   1
   2   6  -7 4535.15  112.32   1
   4   6  -7  379.00   74.18   1
   6   6  -7 1775.07  108.82   1
  -3   7  -711662.20  281.48   1
  -1   7  -712589.70  239.18   1
   1   7  -7 6587.31  159.21   1
   3   7  -7 7970.97  227.15   1
   5   7  -710638.10  387.22   1
   7   7  -7 1246.72  124.67   1
  -2   8  -7  148.65   10.43   1
   0   8  -7 7942.46  152.50   1
   2   8  -7 1138.90   54.61   1
   4   8  -7 1788.24  102.36   1
   6   8  -7 1626.00  107.34   1
  -3   9  -7 5655.18  138.62   1
  -1   9  -7 7922.87  150.88   1
   1   9  -7 5817.35  136.86   1
   3   9  -714874.30  398.49   1
   5   9  -7 7256.07  285.52   1
   7   9  -7 1774.15  124.58   1
  -2  10  -712884.90  358.28   1
   0  10  -7 2126.37   50.43   1
   2  10  -7 9264.05  233.63   1
   4  10  -710472.90  310.89   1
   6  10  -7 2781.18  161.01   1
  -3  11  -7 1855.00   66.08   1
  -1  11  -7  486.28   18.71   1
   1  11  -7 9276.35  214.40   1
   3  11  -7 9051.48  244.79   1
   5  11  -7 1985.19  108.52   1
   7  11  -7  437.35   90.68   1
  -2  12  -717335.50  423.71   1
   0  12  -710595.00  209.48   1
   2  12  -7 7256.53  180.99   1
   4  12  -711129.70  377.87   1
   6  12  -7  877.29  127.85   1
  -3  13  -7 2711.47   97.70   1
  -1  13  -7 3406.77   69.12   1
   1  13  -7 5677.01  137.47   1
   3  13  -7 2462.09  286.84   1
   5  13  -7 1727.16   72.38   1
   7  13  -7  980.77  123.40   1
  -2  14  -7 7916.64  232.04   1
   0  14  -729803.00  838.34   1
   2  14  -712789.70  310.84   1
   4  14  -7  196.95   32.68   1
   6  14  -7 1591.29   97.42   1
  -3  15  -7  594.96   57.09   1
  -1  15  -7 1801.00   42.03   1
   1  15  -7 4126.18  112.19   1
   3  15  -7 8421.96  228.37   1
   5  15  -7 1229.51   66.20   1
   7  15  -7  894.84   83.37   1
  -2  16  -7 4892.71  156.62   1
   0  16  -712411.50  282.36   1
   2  16  -7 5621.23  139.78   1
   4  16  -7 4398.25  135.00   1
   6  16  -7 1827.01  115.36   1
  -3  17  -7  380.44   34.92   1
  -1  17  -7 2200.44   44.06   1
   1  17  -7 8184.73  203.48   1
   3  17  -7 4762.85  148.57   1
   5  17  -7 2063.86   88.57   1
   7  17  -7  413.19   60.87   1
  -2  18  -7 6770.18  204.61   1
   0  18  -7  779.21   34.46   1
   2  18  -7 9959.00  255.35   1
   4  18  -7 2079.51  117.49   1
   6  18  -7 1740.41   83.86   1
  -3  19  -7 1006.88  109.97   1
  -1  19  -7 2568.22   42.59   1
   1  19  -7 1157.70   51.87   1
   3  19  -7 2601.25   88.25   1
   5  19  -7 1109.92   64.94   1
  -2  20  -7  492.09   42.12   1
   0  20  -7 2413.79   67.05   1
   2  20  -7 8728.54  230.85   1
   4  20  -7 2389.62   88.39   1
   6  20  -7 1127.86   92.90   1
  -3  21  -7 1412.06  190.98   1
  -1  21  -7 4254.34   69.71   1
   1  21  -7 7410.11  187.50   1
   3  21  -7 3031.72  118.77   1
   5  21  -7   40.80   21.79   1
  -2  22  -7  143.48   26.28   1
   0  22  -713328.60  261.52   1
   2  22  -7  645.11   40.38   1
   4  22  -7 1908.08   87.61   1
   6  22  -7 1336.67   86.47   1
  -3  23  -7  403.19   70.18   1
  -1  23  -7 4134.63   68.85   1
   1  23  -7 5942.72  157.06   1
   3  23  -711973.00  325.77   1
   5  23  -7  242.59   38.28   1
  -2  24  -7 5002.46  467.37   1
   0  24  -7 2843.84   66.98   1
   2  24  -7 3610.15   99.66   1
   4  24  -7  184.69   37.28   1
   6  24  -7 2140.26  105.48   1
  -3  25  -7 1388.08  156.76   1
  -1  25  -7  301.72   10.39   1
   1  25  -7 6371.53  178.86   1
   3  25  -7 2634.53   96.70   1
   5  25  -7 2668.16  101.02   1
  -2  26  -7 3716.65  539.60   1
   0  26  -7 2533.79   78.86   1
   2  26  -7 1845.90   76.93   1
   4  26  -7 3699.37  130.04   1
  -3  27  -7  119.88   17.76   1
  -1  27  -7  110.91    7.85   1
   1  27  -7  577.00   27.37   1
   3  27  -7  337.69   39.85   1
   5  27  -7  507.61   61.11   1
  -2  28  -7 2564.75  468.37   1
   0  28  -7 2393.37   59.30   1
   2  28  -7 2557.28   93.04   1
   4  28  -7 5645.99  171.18   1
  -3  29  -7 1006.66   44.53   1
  -1  29  -7  112.67   10.21   1
   1  29  -7 1917.65   56.86   1
   3  29  -7  388.60   45.06   1
   5  29  -7  739.75   46.77   1
  -2  30  -7 2286.74  328.91   1
   0  30  -7  753.12   36.36   1
   2  30  -7 3437.92   98.00   1
   4  30  -7 1714.69   73.88   1
  -1  31  -7  707.75   33.14   1
   1  31  -7 2888.74   80.85   1
   3  31  -7 3989.53  119.64   1
  -2  32  -7  423.41   91.06   1
   0  32  -7 2300.09   64.87   1
   2  32  -7 1800.81   58.26   1
   4  32  -7  364.10   45.08   1
  -1  33  -7 2039.36  126.46   1
   1  33  -7 3249.82   98.71   1
   3  33  -7 3074.50   94.60   1
  -2  34  -7 1142.50  121.23   1
   0  34  -7 2798.38   84.58   1
   2  34  -7  744.71   36.41   1
   4  34  -7  643.50   35.83   1
  -1  35  -7 1549.75  181.37   1
   1  35  -7 1629.79   61.54   1
   3  35  -7   14.83   16.05   1
  -2  36  -7  682.09  162.54   1
   0  36  -7  448.87   26.47   1
   2  36  -7 1567.62   70.10   1
  -1  37  -7  206.59   24.97   1
   1  37  -7  293.54   34.55   1
   0  38  -7  104.70   36.53   1
   2  38  -7   57.47   30.29   1
  -2   0  -615317.40  660.05   1
   0   0  -613332.90  359.73   1
   2   0  -655135.60 2487.38   1
   4   0  -6 8932.44  386.14   1
   6   0  -6 5720.35  309.78   1
   8   0  -6 2451.81  329.78   1
  -3   1  -6  318.24   32.17   1
  -1   1  -6 2541.69   52.84   1
   1   1  -6 2272.82   57.11   1
   3   1  -6 9219.34  280.66   1
   5   1  -6  925.31  102.39   1
   7   1  -6  714.31   94.38   1
  -2   2  -6 9818.97  250.04   1
   0   2  -616311.40  312.90   1
   2   2  -619835.30  596.57   1
   4   2  -610097.30  326.02   1
   6   2  -6 3728.46  159.69   1
   8   2  -6 3452.92  188.61   1
  -3   3  -6  794.75   43.04   1
  -1   3  -610286.20  193.04   1
   1   3  -622915.80  543.24   1
   3   3  -611464.00  330.59   1
   5   3  -6 1814.56   95.23   1
   7   3  -6 1017.84  105.65   1
  -2   4  -6 7932.82  313.53   1
   0   4  -622091.50  437.15   1
   2   4  -6 2642.40   67.05   1
   4   4  -6 7038.63  240.06   1
   6   4  -6 2946.46  136.94   1
   8   4  -6 1649.78  128.68   1
  -3   5  -6 2363.03   78.20   1
  -1   5  -6 7081.76  131.00   1
   1   5  -618057.20  412.60   1
   3   5  -613400.00  392.29   1
   5   5  -611803.70  380.40   1
   7   5  -6  290.49   55.38   1
  -2   6  -6 7193.59  149.08   1
   0   6  -6 8767.52  164.46   1
   2   6  -6  648.68   30.02   1
   4   6  -6  762.00   63.11   1
   6   6  -6 4148.23  192.09   1
   8   6  -6  368.23   88.74   1
  -3   7  -6 1153.46   73.05   1
  -1   7  -6 3054.67   60.28   1
   1   7  -6 4330.55   98.38   1
   3   7  -613592.90  435.09   1
   5   7  -6 3321.39  136.57   1
   7   7  -6 1277.37  112.58   1
  -2   8  -6 3394.18  193.43   1
   0   8  -6  150.81   20.67   1
   2   8  -6 6320.24  164.29   1
   4   8  -6  313.88   62.19   1
   6   8  -6  108.07   51.13   1
   8   8  -6  337.68   84.80   1
  -3   9  -6 3388.61  196.94   1
  -1   9  -6 3649.56   67.19   1
   1   9  -6 6387.63  143.57   1
   3   9  -6 4963.74  151.02   1
   5   9  -6  287.24   48.11   1
   7   9  -6  130.85   51.64   1
  -2  10  -611191.90  291.64   1
   0  10  -6 1360.64   37.90   1
   2  10  -6  634.59   32.87   1
   4  10  -6 3869.80  185.93   1
   6  10  -6  473.85   61.87   1
  -3  11  -6 9614.20  266.02   1
  -1  11  -6 3634.10   66.28   1
   1  11  -6 4485.69  105.13   1
   3  11  -6  171.78   26.19   1
   5  11  -6 1806.94   96.52   1
   7  11  -6  946.75   89.72   1
  -2  12  -6 7190.55  179.36   1
   0  12  -6 1279.68   37.15   1
   2  12  -619583.50  468.63   1
   4  12  -610416.80  282.55   1
   6  12  -6 1188.81   86.69   1
  -3  13  -6 2014.30   67.85   1
  -1  13  -6 7279.12  129.69   1
   1  13  -6 8041.99  180.92   1
   3  13  -6  868.17   52.12   1
   5  13  -6  597.12   45.12   1
   7  13  -6  470.04   87.11   1
  -2  14  -6 9352.01  212.43   1
   0  14  -6 3067.19   77.79   1
   2  14  -622898.50  554.98   1
   4  14  -611576.80  291.25   1
   6  14  -6 2050.51  127.97   1
  -3  15  -6 6826.35  253.03   1
  -1  15  -622278.40  381.84   1
   1  15  -6 3270.90   88.68   1
   3  15  -6 2419.49   76.68   1
   5  15  -6 5255.53  150.01   1
   7  15  -6 2586.69  148.23   1
  -2  16  -6 3010.69   86.04   1
   0  16  -639428.70  965.17   1
   2  16  -615641.30  373.93   1
   4  16  -6 2946.82   99.81   1
   6  16  -6 1210.97   71.13   1
  -3  17  -6 5411.31  492.85   1
  -1  17  -624986.50  436.30   1
   1  17  -623065.80  552.91   1
   3  17  -6 2077.26  175.06   1
   5  17  -6 3885.76  127.51   1
   7  17  -6 2276.93  114.16   1
  -2  18  -610261.00  288.36   1
   0  18  -619267.60  444.37   1
   2  18  -6 6474.89  165.08   1
   4  18  -6   40.04   22.08   1
   6  18  -6 2505.36   98.19   1
  -3  19  -6 5874.77  658.31   1
  -1  19  -624305.70  423.74   1
   1  19  -629715.10  719.33   1
   3  19  -611504.30  278.94   1
   5  19  -6 2187.66   88.56   1
   7  19  -6 2032.65   88.47   1
  -2  20  -611975.40  368.57   1
   0  20  -6 1893.16   58.94   1
   2  20  -6  985.71   44.23   1
   4  20  -6    3.54   11.85   1
   6  20  -6 1068.04   65.33   1
  -3  21  -6 8375.13  758.49   1
  -1  21  -613964.50  231.24   1
   1  21  -626139.80  634.71   1
   3  21  -612393.70  325.35   1
   5  21  -6 2361.57   88.67   1
   7  21  -6 1943.44  127.10   1
  -2  22  -6 2430.67  119.67   1
   0  22  -6 1747.84   42.60   1
   2  22  -6 6264.81  158.02   1
   4  22  -6   66.67   26.73   1
   6  22  -6  118.69   35.74   1
  -3  23  -6 6151.22  169.78   1
  -1  23  -6 9588.58  174.03   1
   1  23  -6 3219.83   83.07   1
   3  23  -6 8451.13  229.26   1
   5  23  -6 4303.65  157.22   1
  -2  24  -6 1773.52  142.54   1
   0  24  -6 2646.05   56.69   1
   2  24  -6  789.53   48.37   1
   4  24  -6 2190.91   73.22   1
   6  24  -6  503.77   37.24   1
  -3  25  -6 3535.79  120.45   1
  -1  25  -6 1372.29   33.34   1
   1  25  -6 3587.75   96.57   1
   3  25  -6 2389.67   87.02   1
   5  25  -6 2514.60  101.42   1
  -2  26  -6  984.49  113.93   1
   0  26  -6 1359.82   36.89   1
   2  26  -6  240.45   26.51   1
   4  26  -6 1138.73   63.08   1
   6  26  -6  254.81   27.72   1
  -3  27  -6 1004.05   35.40   1
  -1  27  -6 3157.68   89.78   1
   1  27  -6 2683.70   75.28   1
   3  27  -6 3449.90  104.39   1
   5  27  -6   51.13   19.02   1
  -2  28  -6  246.44   37.96   1
   0  28  -6  396.46   22.04   1
   2  28  -6   47.74   15.48   1
   4  28  -6  545.97   34.57   1
   6  28  -6  409.23   33.01   1
  -1  29  -6 2020.54   50.17   1
   1  29  -6 2029.43   52.52   1
   3  29  -6 1698.37   73.85   1
   5  29  -6  247.58   40.92   1
  -2  30  -6 1069.26  229.42   1
   0  30  -6  806.19   31.16   1
   2  30  -6  242.19   23.70   1
   4  30  -6 2115.86   80.95   1
  -1  31  -6 1218.74   52.98   1
   1  31  -6 1995.30   68.39   1
   3  31  -6 1179.71   42.82   1
   5  31  -6 2996.23  120.32   1
  -2  32  -6 1958.96  146.80   1
   0  32  -6  840.90   36.03   1
   2  32  -6 2863.53   83.91   1
   4  32  -6  483.32   37.96   1
  -1  33  -6 2339.98   92.86   1
   1  33  -6 1663.51   72.57   1
   3  33  -6 4202.64  113.38   1
  -2  34  -6 1972.36  227.25   1
   0  34  -6 2873.86  103.19   1
   2  34  -6 1257.29   57.55   1
   4  34  -6  314.88   25.66   1
  -1  35  -6 2510.75  140.48   1
   1  35  -6 4484.12  149.35   1
   3  35  -6 3997.79  139.91   1
  -2  36  -6 2443.90  183.33   1
   0  36  -6 1741.55   69.17   1
   2  36  -6  482.59   39.21   1
   4  36  -6   50.22   23.91   1
  -1  37  -6 2536.69  152.29   1
   1  37  -6 3226.17  129.55   1
   3  37  -6  669.06   65.39   1
  -2  38  -6  991.09  129.76   1
   0  38  -6 4055.30  248.54   1
   2  38  -6 1671.41  109.41   1
  -1  39  -6 3191.39  287.26   1
   1  39  -6 1127.73   55.90   1
   0  40  -6 1218.68   86.47   1
  -3   1  -533015.10  978.13   1
  -1   1  -578371.70 1806.02   1
   1   1  -5108005.0 3094.96   1
   3   1  -5 3676.04  123.97   1
   5   1  -5 3105.69  137.20   1
   7   1  -5 3448.73  213.27   1
  -2   2  -5  495.83   16.10   1
   0   2  -532193.80  645.45   1
   2   2  -510429.30  293.95   1
   4   2  -5 1157.51   69.33   1
   6   2  -5  424.62   51.51   1
   8   2  -5  568.27   98.68   1
  -3   3  -514258.80  574.08   1
  -1   3  -569529.30 1559.69   1
   1   3  -5 8181.73  185.61   1
   3   3  -520931.40  618.47   1
   5   3  -5 1750.76   96.49   1
   7   3  -5 1020.04   99.74   1
  -2   4  -5 2553.65   71.09   1
   0   4  -512750.20  234.39   1
   2   4  -537231.60 1143.78   1
   4   4  -5 4538.71  145.37   1
   6   4  -5 1105.66   76.93   1
   8   4  -5  439.92   74.32   1
  -3   5  -5 7569.65  270.47   1
  -1   5  -5 1661.70   37.07   1
   1   5  -5 9161.22  255.73   1
   3   5  -5 5509.89  158.65   1
   5   5  -5 2467.46  117.30   1
   7   5  -5  267.38   68.05   1
  -2   6  -516503.90  875.60   1
   0   6  -5  392.02   18.91   1
   2   6  -5 9262.62  208.60   1
   4   6  -514114.60  420.17   1
   6   6  -5  987.02   73.51   1
   8   6  -5  335.38   76.62   1
  -3   7  -5 3093.64  128.71   1
  -1   7  -5 5220.98   89.85   1
   1   7  -5 3009.09   87.23   1
   3   7  -5 1146.18   74.06   1
   5   7  -5 1086.29   75.84   1
   7   7  -5 1271.77  111.39   1
  -2   8  -5 5097.24  365.45   1
   0   8  -5  690.38   45.61   1
   2   8  -5  683.08   30.36   1
   4   8  -510783.80  343.61   1
   6   8  -5 1601.56  104.85   1
   8   8  -5   93.09   60.11   1
  -3   9  -5 1535.95   71.40   1
  -1   9  -5 1184.55   26.42   1
   1   9  -5 2074.60  218.77   1
   3   9  -5 2427.35   92.78   1
   5   9  -5 1073.89   79.14   1
   7   9  -5 1701.74  152.07   1
  -2  10  -5 3130.85  189.23   1
   0  10  -5 3214.00   68.95   1
   2  10  -5 1078.20   43.89   1
   4  10  -5 2708.66  101.62   1
   6  10  -5 1529.72  103.11   1
   8  10  -5  112.34   52.73   1
  -3  11  -5 2980.06  101.84   1
  -1  11  -5 3936.02   80.36   1
   1  11  -5   74.75   12.24   1
   3  11  -5 8502.90  194.90   1
   5  11  -5 3852.28  164.71   1
   7  11  -5 1119.17  107.26   1
  -2  12  -5 5416.76  125.86   1
   0  12  -5  539.47   18.89   1
   2  12  -5  631.20   26.25   1
   4  12  -5  914.86   55.83   1
   6  12  -5 1740.76   97.75   1
   8  12  -5  577.56   95.43   1
  -3  13  -517919.00  661.83   1
  -1  13  -5 5019.27  117.27   1
   1  13  -5 2957.91   73.92   1
   3  13  -5 6833.92  168.00   1
   5  13  -512406.60  427.69   1
   7  13  -5 2236.60  145.25   1
  -2  14  -5 1215.89   37.54   1
   0  14  -5 6811.38  151.63   1
   2  14  -5 4272.19  107.57   1
   4  14  -5  924.85   40.70   1
   6  14  -5  243.17   48.45   1
  -3  15  -5 9445.38  326.39   1
  -1  15  -521655.10  354.51   1
   1  15  -5 8224.45  187.13   1
   3  15  -5 7993.94  202.29   1
   5  15  -5 3428.59  107.20   1
   7  15  -5 1776.01  138.35   1
  -2  16  -5 2086.37   64.08   1
   0  16  -510353.80  233.96   1
   2  16  -5 9931.44  221.47   1
   4  16  -5 2398.97   75.73   1
   6  16  -5  775.88   51.35   1
  -3  17  -5 5265.33  170.11   1
  -1  17  -517658.70  289.99   1
   1  17  -513973.80  320.47   1
   3  17  -5 6655.06  161.93   1
   5  17  -5  235.35   26.96   1
   7  17  -5 1869.08   82.34   1
  -2  18  -518741.50  534.17   1
   0  18  -536143.80  874.02   1
   2  18  -5 7535.46  169.82   1
   4  18  -5 2885.87  102.68   1
   6  18  -5 2599.07  107.44   1
  -3  19  -5 2265.44   77.05   1
  -1  19  -5 3647.15   64.22   1
   1  19  -510445.70  248.76   1
   3  19  -5  242.60   23.46   1
   5  19  -5  233.13   32.37   1
   7  19  -5  266.04   45.89   1
  -2  20  -521373.40  607.10   1
   0  20  -531250.60  633.84   1
   2  20  -5 4440.75  110.35   1
   4  20  -5 3110.65   96.55   1
   6  20  -5 4717.87  168.21   1
  -3  21  -5   42.61   11.13   1
  -1  21  -5  122.40    9.48   1
   1  21  -5  465.37   27.37   1
   3  21  -5  470.40   33.43   1
   5  21  -5  242.90   35.39   1
   7  21  -5  553.95   53.84   1
  -2  22  -515141.90  656.35   1
   0  22  -5 4252.59   83.32   1
   2  22  -5 3014.77   76.23   1
   4  22  -5 7040.69  193.52   1
   6  22  -5 2793.38   97.48   1
  -1  23  -5  509.63   18.45   1
   1  23  -5 1553.88   49.08   1
   3  23  -5  549.19   46.34   1
   5  23  -5 1774.90   71.04   1
   7  23  -5  928.04   63.51   1
  -2  24  -5 2662.10  188.42   1
   0  24  -5  530.86   23.56   1
   2  24  -5 4329.31  117.14   1
   4  24  -5 3666.04  108.14   1
   6  24  -5 1120.80   58.74   1
  -1  25  -5  737.87   25.30   1
   1  25  -5  969.70   34.46   1
   3  25  -5 3213.93   91.05   1
   5  25  -5 1437.98   98.05   1
  -2  26  -5 1524.95  198.33   1
   0  26  -5 1473.16   46.98   1
   2  26  -5 2264.07   63.91   1
   4  26  -5  901.49   40.51   1
   6  26  -5 1454.37   68.59   1
  -1  27  -5  127.78   19.03   1
   1  27  -5   15.21   12.70   1
   3  27  -5  169.26   23.59   1
   5  27  -5  255.82   32.62   1
  -2  28  -5 2503.06  131.43   1
   0  28  -5 2008.27   58.51   1
   2  28  -5  835.67   35.28   1
   4  28  -5 1235.83   47.04   1
   6  28  -5  364.78   33.65   1
  -1  29  -5  310.37   16.88   1
   1  29  -5  757.43   32.96   1
   3  29  -5 3778.13   95.99   1
   5  29  -5 1216.24   60.94   1
  -2  30  -5  448.61   29.51   1
   0  30  -5   25.44   14.52   1
   2  30  -5 2528.53   64.75   1
   4  30  -5 1721.52   58.49   1
  -1  31  -5  257.02   21.57   1
   1  31  -5 1187.80   45.90   1
   3  31  -5 1234.55   48.21   1
   5  31  -5  924.14   42.53   1
  -2  32  -5 3692.42  203.76   1
   0  32  -5 1135.21   41.46   1
   2  32  -5 1896.57   66.47   1
   4  32  -5 2868.37   82.99   1
  -1  33  -5  470.09   25.37   1
   1  33  -5 1530.31   64.62   1
   3  33  -5  462.40   38.03   1
   5  33  -5   -3.16   24.71   1
  -2  34  -5 4303.24  282.01   1
   0  34  -5 6440.23  266.04   1
   2  34  -5 2707.16   92.92   1
   4  34  -5 1997.42   95.48   1
  -1  35  -5    7.65   12.03   1
   1  35  -5 1329.37   56.39   1
   3  35  -5   95.57   26.25   1
  -2  36  -5 6628.56  358.83   1
   0  36  -5 7556.85  268.35   1
   2  36  -5 4480.06  141.82   1
   4  36  -5  862.58   65.27   1
  -1  37  -5 1990.30  136.09   1
   1  37  -5 3927.67  223.29   1
   3  37  -5 1553.29   71.58   1
   0  38  -5 4431.23  221.63   1
   2  38  -5 1869.62   85.87   1
  -1  39  -5 3777.89  246.65   1
   1  39  -5 2324.46  127.84   1
   3  39  -5 2600.56  121.10   1
   0  40  -5  957.60   53.24   1
   2  40  -5 1161.39   68.78   1
  -1  41  -5 1113.57   91.99   1
   1  41  -5 1154.61   56.90   1
   0  42  -5  108.02   27.45   1
  -2   0  -441298.60 1181.35   1
   0   0  -481955.20 2677.71   1
   2   0  -410791.00  428.15   1
   4   0  -4 2923.71  132.11   1
   6   0  -4 2507.65  215.16   1
   8   0  -4 2642.19  279.95   1
  -1   1  -414835.30  259.28   1
   1   1  -4  692.74   27.31   1
   3   1  -4 2702.89   93.56   1
   5   1  -4 1973.70   84.33   1
   7   1  -4  189.89   69.50   1
  -2   2  -419260.20  409.92   1
   0   2  -451305.60 1084.32   1
   2   2  -410959.80  292.14   1
   4   2  -4  977.58   61.42   1
   6   2  -4  594.14   66.50   1
   8   2  -4  343.42   77.08   1
  -1   3  -423702.60  433.44   1
   1   3  -4 8879.73  207.63   1
   3   3  -4  305.24   29.86   1
   5   3  -4 3155.20  115.35   1
   7   3  -4 2604.61  142.86   1
  -2   4  -4 4295.05   88.77   1
   0   4  -412359.90  217.36   1
   2   4  -412480.80  336.48   1
   4   4  -4 4763.95  159.36   1
   6   4  -4  731.10   58.22   1
   8   4  -4  369.11   78.85   1
  -1   5  -411558.90  193.93   1
   1   5  -4  293.80   18.08   1
   3   5  -4  871.24   47.63   1
   5   5  -4 3736.96  146.64   1
   7   5  -4 3248.07  167.36   1
  -2   6  -4 6805.35  221.12   1
   0   6  -4 3086.87   65.05   1
   2   6  -421550.90  592.77   1
   4   6  -4 8315.45  238.48   1
   6   6  -4 1022.55   71.84   1
   8   6  -4 1959.86  174.37   1
  -1   7  -4  779.67   15.67   1
   1   7  -4 3113.06   67.50   1
   3   7  -4 2616.34   93.48   1
   5   7  -4  706.69   51.00   1
   7   7  -4  119.55   50.84   1
  -2   8  -4 1938.09   93.15   1
   0   8  -4 5100.83   96.65   1
   2   8  -410791.90  232.67   1
   4   8  -4 6746.52  213.94   1
   6   8  -4 4356.82  161.90   1
   8   8  -4 2273.15  152.36   1
  -1   9  -4 2531.61   43.58   1
   1   9  -4  181.32   17.75   1
   3   9  -4  192.49   28.39   1
   5   9  -4 1315.02   72.81   1
   7   9  -4 2198.45  163.09   1
  -2  10  -4 1064.72  113.41   1
   0  10  -4 1956.95   45.92   1
   2  10  -4 2559.25   77.66   1
   4  10  -4 5052.71  158.95   1
   6  10  -4 3908.21  151.64   1
   8  10  -4  682.81   80.69   1
  -1  11  -4 4755.41  117.19   1
   1  11  -4 3282.05  122.39   1
   3  11  -4 3364.49   86.40   1
   5  11  -4 7507.94  260.80   1
   7  11  -4 1953.74  128.98   1
  -2  12  -4 2552.26   89.75   1
   0  12  -4 1919.88   43.25   1
   2  12  -4  671.16   28.85   1
   4  12  -4 4597.38  146.69   1
   6  12  -4  816.87  102.48   1
   8  12  -4   43.77   43.08   1
  -1  13  -4 2140.91   40.08   1
   1  13  -4  442.87   40.73   1
   3  13  -4 3344.89   80.11   1
   5  13  -4 1041.74   64.33   1
   7  13  -4 1469.22   97.08   1
  -2  14  -4 2942.09  111.58   1
   0  14  -4  467.59   21.98   1
   2  14  -4 7512.63  170.25   1
   4  14  -4 2457.03   79.35   1
   6  14  -4  331.09   62.23   1
   8  14  -4  286.64   77.22   1
  -1  15  -4 1852.82   31.07   1
   1  15  -4  315.53   24.03   1
   3  15  -4 7873.25  175.94   1
   5  15  -4 1060.95   74.35   1
   7  15  -4  456.54   70.97   1
  -2  16  -4 9926.34  336.57   1
   0  16  -4 2319.31   53.20   1
   2  16  -4 3541.57   87.95   1
   4  16  -4  778.87   39.66   1
   6  16  -4 1325.76   81.61   1
  -1  17  -4 1238.86   27.33   1
   1  17  -4 6287.50  134.54   1
   3  17  -4 3989.17  105.08   1
   5  17  -4  319.82   26.46   1
   7  17  -4  661.18   69.91   1
  -2  18  -4 4305.17  111.66   1
   0  18  -4 1562.43   31.95   1
   2  18  -4 1405.97   44.53   1
   4  18  -4 1745.72   70.62   1
   6  18  -4  187.49   32.09   1
  -1  19  -411840.40  234.34   1
   1  19  -416896.00  387.65   1
   3  19  -4 4697.33  119.21   1
   5  19  -4  684.00   48.30   1
   7  19  -4 1378.43   72.47   1
  -2  20  -4  495.81   23.77   1
   0  20  -4  143.19   13.89   1
   2  20  -4 4051.01   96.14   1
   4  20  -4  200.74   27.69   1
   6  20  -4  274.65   31.99   1
  -1  21  -411074.80  229.87   1
   1  21  -4 5283.43  119.11   1
   3  21  -4 3670.46   93.70   1
   5  21  -4 1031.23   48.35   1
   7  21  -4 1762.48   74.97   1
  -2  22  -4 1774.06   29.25   1
   0  22  -4 4423.92   96.17   1
   2  22  -4 1278.95   41.25   1
   4  22  -4 3044.47   85.75   1
   6  22  -4  323.69   26.07   1
  -1  23  -4  264.39   15.59   1
   1  23  -4 6132.68  121.27   1
   3  23  -4 1716.77   59.57   1
   5  23  -4 2374.09   73.72   1
   7  23  -4  231.58   36.21   1
  -2  24  -4 7292.91  222.96   1
   0  24  -4 2941.25   64.09   1
   2  24  -4  287.76   20.03   1
   4  24  -4 4410.25  111.11   1
   6  24  -4 1584.49   72.68   1
  -1  25  -4  381.04   19.93   1
   1  25  -4 3344.01   76.42   1
   3  25  -4 5003.43  171.61   1
   5  25  -4 4686.06  129.21   1
   7  25  -4  389.09   89.14   1
  -2  26  -4 3860.52  170.93   1
   0  26  -4 1159.78   43.62   1
   2  26  -4  853.35   40.85   1
   4  26  -4  778.07   39.08   1
   6  26  -4 1913.00   83.48   1
  -1  27  -4 1249.67   37.53   1
   1  27  -4 1938.61   53.39   1
   3  27  -412076.60  263.17   1
   5  27  -4 3847.72  174.39   1
  -2  28  -4 1096.22   73.32   1
   0  28  -4 1809.77   50.87   1
   2  28  -4  518.62   22.98   1
   4  28  -4  457.51   36.89   1
   6  28  -4  131.08   41.21   1
  -3  29  -4  954.51   50.40   1
  -1  29  -4 1105.98   43.72   1
   1  29  -4 1220.53   40.97   1
   3  29  -4 6600.83  148.14   1
   5  29  -4 3632.98  114.87   1
  -2  30  -4 6195.21  474.19   1
   0  30  -4  954.19   50.70   1
   2  30  -4  888.57   37.56   1
   4  30  -4 1378.93   46.29   1
   6  30  -4 1608.67  164.95   1
  -3  31  -4 2149.42   75.18   1
  -1  31  -4  268.58   25.93   1
   1  31  -4 6154.59  154.96   1
   3  31  -4 1870.73   70.40   1
   5  31  -4 1240.78   46.75   1
  -2  32  -4 2574.09  141.97   1
   0  32  -4 4429.27  173.26   1
   2  32  -4  614.71   35.76   1
   4  32  -4 1491.15   80.32   1
  -3  33  -4  359.76   17.56   1
  -1  33  -4 5205.85  343.68   1
   1  33  -4 1717.99   84.66   1
   3  33  -4 2043.73   76.09   1
   5  33  -4  326.74   44.49   1
  -2  34  -4  467.11   23.52   1
   0  34  -4 3326.39  132.44   1
   2  34  -4  194.10   26.18   1
   4  34  -4  583.07   46.84   1
  -1  35  -4 7538.03  474.41   1
   1  35  -4 4732.05  217.65   1
   3  35  -4  728.73   51.94   1
   5  35  -4   44.80   22.79   1
  -2  36  -4  807.59   42.54   1
   0  36  -4  943.09   43.78   1
   2  36  -4  283.76   32.71   1
   4  36  -4 1068.57   68.25   1
  -1  37  -4 2127.77  122.34   1
   1  37  -4 4051.48  129.68   1
   3  37  -4   63.37   27.39   1
  -2  38  -4 3056.62  107.41   1
   0  38  -4  630.52   39.17   1
   2  38  -4  923.22   58.88   1
   4  38  -4   26.50   27.96   1
  -1  39  -4  652.35   42.42   1
   1  39  -4  528.26   39.53   1
   3  39  -4 1947.29   91.37   1
  -2  40  -4 1706.97   73.48   1
   0  40  -4  985.69   54.67   1
   2  40  -4  781.73   56.41   1
  -1  41  -4  675.68   49.20   1
   1  41  -4 1658.11   75.26   1
   0  42  -4  904.79   52.04   1
   2  42  -4  880.40   54.05   1
  -1  43  -4 1155.89   63.16   1
   1  43  -4 1341.22   62.90   1
  -1   1  -3 2144.10  112.36   1
   1   1  -3 4410.53  110.32   1
   3   1  -3 1211.68   54.09   1
   5   1  -3  938.65   62.14   1
   7   1  -3  725.87   97.08   1
  -2   2  -310317.80  333.57   1
   0   2  -3 1169.57   26.31   1
   2   2  -3 8363.80  217.28   1
   4   2  -3 5443.02  167.32   1
   6   2  -3 1477.96  113.69   1
   8   2  -3 3749.12  193.14   1
  -1   3  -314714.10  525.55   1
   1   3  -3 3085.37   79.11   1
   3   3  -3  851.89   46.54   1
   5   3  -3  143.38   35.64   1
   7   3  -3  939.92  111.71   1
  -2   4  -3 2690.54   97.06   1
   0   4  -314873.30  297.30   1
   2   4  -3 7655.90  187.98   1
   4   4  -3  347.97   39.43   1
   6   4  -3 1687.80   99.07   1
   8   4  -3 1329.83  114.10   1
  -1   5  -3 8854.86  274.39   1
   1   5  -3 7252.07  148.19   1
   3   5  -3 6647.97  189.95   1
   5   5  -3 6029.23  207.56   1
   7   5  -3 3467.27  166.74   1
  -2   6  -3 2000.25   48.98   1
   0   6  -3 1282.64   31.80   1
   2   6  -3   11.09    9.70   1
   4   6  -3 1492.09   62.20   1
   6   6  -3 2422.03  119.74   1
   8   6  -3  124.26   72.88   1
  -1   7  -3 9430.21  391.41   1
   1   7  -3 5763.71  116.77   1
   3   7  -314519.80  402.98   1
   5   7  -324242.90  745.98   1
   7   7  -3 7006.79  250.98   1
  -2   8  -3 1922.20   48.50   1
   0   8  -3 6854.64  128.37   1
   2   8  -3 5425.06  139.79   1
   4   8  -3 1080.90   57.98   1
   6   8  -3 2488.19  118.93   1
   8   8  -3   40.44   60.37   1
  -1   9  -321739.70  488.80   1
   1   9  -3 4199.13   90.05   1
   3   9  -329384.20  875.27   1
   5   9  -316315.50  495.95   1
   7   9  -3 4369.39  172.49   1
  -2  10  -3 3721.92   91.15   1
   0  10  -3 9723.88  186.07   1
   2  10  -3 7224.64  152.92   1
   4  10  -3 4549.10  136.47   1
   6  10  -3 6598.45  243.19   1
   8  10  -3 1437.64  119.99   1
  -1  11  -3 2408.69   62.78   1
   1  11  -311251.30  228.35   1
   3  11  -314342.00  408.41   1
   5  11  -3 3430.76  158.60   1
   7  11  -3  824.05   81.54   1
  -2  12  -3 2810.00  119.76   1
   0  12  -318242.10  378.67   1
   2  12  -3 3648.07   88.49   1
   4  12  -3 9735.77  291.58   1
   6  12  -3 3576.90  137.64   1
   8  12  -3 3248.82  174.45   1
  -3  13  -3 5677.13  158.98   1
  -1  13  -310328.30  481.88   1
   1  13  -331746.80  735.32   1
   3  13  -3 6184.97  148.75   1
   5  13  -3   12.21   24.47   1
   7  13  -3  535.88   59.93   1
  -4  14  -3 4696.47  155.50   1
  -2  14  -3 4979.67  338.44   1
   0  14  -3 4639.02   76.90   1
   2  14  -310776.80  222.31   1
   4  14  -3 1596.51   67.35   1
   6  14  -3 2143.07  111.88   1
   8  14  -3  990.66   87.19   1
  -5  15  -3 1802.16   76.45   1
  -3  15  -3 4381.91  122.54   1
  -1  15  -3 2520.12  118.02   1
   1  15  -3 5249.95  106.21   1
   3  15  -3  476.88   22.34   1
   5  15  -3  514.17   56.48   1
   7  15  -3  234.74   73.18   1
  -4  16  -3  168.11   17.65   1
  -2  16  -3 6979.05  190.04   1
   0  16  -313315.20  232.65   1
   2  16  -3 3221.84   92.38   1
   4  16  -3   38.58   18.30   1
   6  16  -3  469.05   64.53   1
   8  16  -3  288.02   56.04   1
  -5  17  -3  748.28   41.31   1
  -3  17  -3 1258.78   39.48   1
  -1  17  -314677.70  588.69   1
   1  17  -3 7150.82  148.68   1
   3  17  -3 4109.97   99.52   1
   5  17  -3  351.86   29.07   1
   7  17  -3    3.59   27.55   1
  -2  18  -3  487.60   16.45   1
   0  18  -3 7086.59  121.52   1
   2  18  -3 4326.42   94.58   1
   4  18  -3   89.58   17.25   1
   6  18  -3  734.57   36.79   1
  -5  19  -3  739.32   40.53   1
  -3  19  -3 6496.98  200.29   1
  -1  19  -3 4459.14  172.37   1
   1  19  -3 3665.65   68.51   1
   3  19  -3 1461.65   45.00   1
   5  19  -3 2501.80   72.43   1
   7  19  -3   40.83   15.07   1
  -6  20  -3 1262.17   65.49   1
  -4  20  -3  595.21   29.22   1
  -2  20  -3 1017.27   55.51   1
   0  20  -3  914.26   31.72   1
   2  20  -3 4534.87  106.18   1
   4  20  -3 1766.44   58.40   1
   6  20  -3  119.84   22.55   1
  -5  21  -3  627.91   36.70   1
  -3  21  -3  810.37   33.22   1
  -1  21  -313771.10  362.55   1
   1  21  -3 8427.46  155.27   1
   3  21  -3 4246.84  109.53   1
   5  21  -3  358.66   29.95   1
   7  21  -3 1087.67   53.62   1
  -6  22  -3 1181.99   62.62   1
  -4  22  -3 1594.39   57.92   1
  -2  22  -3  239.04    9.96   1
   0  22  -3 1760.15   44.64   1
   2  22  -3 1444.57   41.52   1
   4  22  -3 2295.98   61.90   1
   6  22  -3  633.10   40.97   1
  -5  23  -3 2877.35  107.06   1
  -3  23  -3 1868.26   68.36   1
  -1  23  -3 7985.12  200.88   1
   1  23  -3 7240.07  152.17   1
   3  23  -3 8518.39  214.89   1
   5  23  -3   44.40   14.73   1
   7  23  -3 1850.19  155.04   1
  -4  24  -3 1715.80   64.44   1
  -2  24  -3  980.62   54.49   1
   0  24  -3 4075.52   94.50   1
   2  24  -3 3091.09   65.08   1
   4  24  -3 2183.43   61.94   1
   6  24  -3  116.90   20.45   1
  -5  25  -3 2954.14  109.58   1
  -3  25  -3 3066.16  109.23   1
  -1  25  -3   92.44   17.43   1
   1  25  -3 7696.72  171.01   1
   3  25  -3 1171.62   37.15   1
   5  25  -3 2231.07  128.39   1
   7  25  -3  330.10   68.82   1
  -4  26  -3 6129.54  220.29   1
  -2  26  -3 7500.03  185.85   1
   0  26  -3 2091.77   73.98   1
   2  26  -3 4162.61  101.40   1
   4  26  -3 3422.25   94.04   1
   6  26  -3 3704.64  262.02   1
  -5  27  -3   72.79   16.70   1
  -3  27  -3 1318.27   60.70   1
  -1  27  -3  146.32   18.01   1
   1  27  -3   99.38   14.69   1
   3  27  -3  364.49   18.38   1
   5  27  -3   81.58   21.05   1
  -4  28  -3 9613.41  355.87   1
  -2  28  -3 4415.69  129.84   1
   0  28  -3 3058.89  170.75   1
   2  28  -3 1433.20   48.29   1
   4  28  -3 4711.65  117.04   1
   6  28  -3 8886.04  464.20   1
  -5  29  -3  874.55   46.79   1
  -3  29  -3 1718.24   78.27   1
  -1  29  -3 1035.65   49.45   1
   1  29  -3 3676.35   90.08   1
   3  29  -3  758.55   38.13   1
   5  29  -3  121.99   28.34   1
  -4  30  -3 2276.49   93.75   1
  -2  30  -3 3674.16  165.85   1
   0  30  -3  594.74   33.08   1
   2  30  -3 1064.71   46.14   1
   4  30  -3 3666.33  123.37   1
   6  30  -3 1036.11   83.80   1
  -1  31  -3 1370.15   59.85   1
   1  31  -3 2428.58   80.45   1
   3  31  -3 3362.78   95.01   1
   5  31  -3  100.73   25.37   1
  -4  32  -3  808.63   48.18   1
  -2  32  -3  342.92   62.18   1
   0  32  -3  805.83   39.24   1
   2  32  -3  946.27   43.21   1
   4  32  -3 1033.44   53.91   1
   6  32  -3   80.44   35.81   1
  -1  33  -3 2890.42  110.74   1
   1  33  -3 3245.14  132.09   1
   3  33  -3 1164.08   49.92   1
   5  33  -3  120.22   29.75   1
  -4  34  -3  249.16   31.40   1
  -2  34  -3 1228.08   95.06   1
   0  34  -3  848.41   38.34   1
   2  34  -3 1188.88   57.39   1
   4  34  -3   54.18   20.80   1
  -3  35  -3  477.72   45.75   1
  -1  35  -3  216.52   30.57   1
   1  35  -3  411.63   26.94   1
   3  35  -3 1024.15   48.46   1
   5  35  -3  772.47   52.92   1
  -2  36  -3   34.27   30.35   1
   0  36  -3 1772.17   74.41   1
   2  36  -3  199.68   33.02   1
   4  36  -3  221.59   30.04   1
  -3  37  -3  138.02   33.66   1
  -1  37  -3 1752.83   67.44   1
   1  37  -3 2121.34   68.53   1
   3  37  -3 1046.45   59.56   1
  -2  38  -3  185.33   54.70   1
   0  38  -3 2199.21   74.47   1
   2  38  -3  462.87   38.62   1
   4  38  -3  127.12   26.82   1
  -3  39  -3  162.37   36.44   1
  -1  39  -3  905.51   32.71   1
   1  39  -3 1659.83   83.05   1
   3  39  -3  616.23   46.66   1
  -2  40  -3 1060.49   71.84   1
   0  40  -3 2621.36   98.92   1
   2  40  -3 1914.75   84.42   1
  -1  41  -3  346.50   22.22   1
   1  41  -3  296.63   39.56   1
   3  41  -3  384.67   42.49   1
  -2  42  -3 2574.70  174.72   1
   0  42  -3 2032.32   65.61   1
   2  42  -3  735.77   50.56   1
  -1  43  -3  294.28   39.07   1
   1  43  -3 1396.05   65.62   1
   0  44  -3  503.10   34.43   1
   0   0  -257328.30 1675.44   1
   2   0  -211071.30  414.32   1
   4   0  -213816.80  574.69   1
   6   0  -2 2254.31  191.68   1
   8   0  -2 4297.55  255.60   1
  -1   1  -225028.40  460.62   1
   1   1  -2 2593.92   62.75   1
   3   1  -2 4281.56  134.76   1
   5   1  -2  112.25   30.58   1
   7   1  -2  171.29   65.78   1
   0   2  -2 2827.89   50.08   1
   2   2  -2 2298.32   58.84   1
   4   2  -2 2123.61   73.92   1
   6   2  -2 3464.92  143.84   1
   8   2  -2  802.75   75.07   1
  -1   3  -2 1053.62   50.22   1
   1   3  -211021.90  267.12   1
   3   3  -217299.10  476.47   1
   5   3  -2 1362.60   61.18   1
   7   3  -2 1106.34  105.36   1
   0   4  -214348.10  339.09   1
   2   4  -246629.00 1374.68   1
   4   4  -2  444.79   38.74   1
   6   4  -2 4904.33  168.48   1
   8   4  -2 2170.16  115.43   1
  -3   5  -2 3072.07  104.97   1
  -1   5  -2 4132.45   84.85   1
   1   5  -210881.60  288.20   1
   3   5  -2 2503.37   74.26   1
   5   5  -210024.30  310.35   1
   7   5  -2  499.64   51.61   1
  -4   6  -2 8059.45  271.17   1
  -2   6  -2 6121.01  185.94   1
   0   6  -241602.40 1015.34   1
   2   6  -2 5577.72  138.76   1
   4   6  -217669.30  507.66   1
   6   6  -2 3293.61  125.82   1
   8   6  -2 2506.95  141.57   1
  -5   7  -2 1897.65   81.92   1
  -3   7  -2  248.82   23.83   1
  -1   7  -2  384.94   15.07   1
   1   7  -2 5201.16  102.37   1
   3   7  -2  742.83   42.85   1
   5   7  -2 1146.65   67.12   1
   7   7  -2  158.99   38.29   1
  -6   8  -2 5444.23  218.55   1
  -4   8  -210156.20  362.31   1
  -2   8  -220524.30  681.40   1
   0   8  -2 2372.76   47.45   1
   2   8  -2 9995.94  257.93   1
   4   8  -224382.50  723.81   1
   6   8  -211334.30  377.92   1
   8   8  -2  484.77   70.19   1
  -5   9  -2 8546.04  319.78   1
  -3   9  -213556.00  461.63   1
   1   9  -2 2092.53   45.75   1
   3   9  -2 9925.44  270.45   1
   5   9  -213777.50  446.33   1
   7   9  -2   77.64   30.73   1
  -6  10  -2 4283.63  172.20   1
  -4  10  -2 3909.41  146.72   1
   0  10  -2 1264.99   30.77   1
   2  10  -210450.00  217.84   1
   4  10  -2 9087.30  254.72   1
   6  10  -2 9621.06  325.90   1
   8  10  -2 1048.18   79.19   1
  -5  11  -2 5656.08  212.12   1
  -3  11  -224518.10  902.47   1
  -1  11  -2 6008.04  187.50   1
   1  11  -2 9847.44  200.44   1
   3  11  -223879.50  677.08   1
   5  11  -2 7514.66  228.33   1
   7  11  -2 2529.71  152.44   1
  -6  12  -2 1090.06   83.92   1
  -4  12  -2 1654.05   57.57   1
   0  12  -2  249.42   11.60   1
   2  12  -2 4085.37   84.55   1
   4  12  -2 8278.77  237.35   1
   6  12  -2 1003.20   62.49   1
   8  12  -2 1250.20  125.93   1
  -7  13  -2 1834.51  120.80   1
  -5  13  -2 2387.28   92.45   1
  -3  13  -2 6089.79  194.37   1
  -1  13  -230484.30  812.58   1
   1  13  -222488.40  476.66   1
   3  13  -214309.70  310.49   1
   5  13  -2  778.71   61.79   1
   7  13  -2 1242.86   95.56   1
  -6  14  -2  243.25   44.09   1
  -4  14  -2  316.30   30.35   1
  -2  14  -2 3734.34  116.10   1
   0  14  -2 1121.01   29.43   1
   2  14  -213783.30  301.26   1
   4  14  -2 5825.28  183.09   1
   6  14  -2  290.35   53.90   1
   8  14  -2  111.62   51.52   1
  -7  15  -2 1373.23   72.79   1
  -5  15  -2  672.79   47.22   1
  -3  15  -2 2893.01  101.93   1
  -1  15  -253480.40 1580.29   1
   1  15  -249302.40 1197.01   1
   3  15  -2  846.82   24.58   1
   5  15  -2 1110.68   66.80   1
   7  15  -2 2510.17  118.04   1
  -6  16  -2   69.23   33.83   1
  -4  16  -2  551.99   37.74   1
  -2  16  -2 2668.28   90.10   1
   0  16  -2 6747.46  154.85   1
   2  16  -210352.80  212.44   1
   4  16  -2 3343.60   90.43   1
   6  16  -2 1240.44   78.35   1
   8  16  -2  372.07   79.39   1
  -7  17  -2 1226.69   89.58   1
  -5  17  -2  572.51   46.96   1
  -3  17  -2 4595.41  155.76   1
  -1  17  -2 3157.92  193.37   1
   1  17  -210249.90  181.61   1
   3  17  -2   52.63   12.90   1
   5  17  -2 3173.67  128.50   1
   7  17  -2 2110.01  148.36   1
  -6  18  -2   66.79   18.44   1
  -4  18  -2  694.36   33.31   1
  -2  18  -2 2644.10   91.14   1
   0  18  -2  334.77  106.06   1
   2  18  -2  695.07   26.62   1
   4  18  -2  983.21   33.29   1
   6  18  -2  765.85   72.97   1
   8  18  -2 1230.64   90.09   1
  -7  19  -2  721.93   49.66   1
  -5  19  -2  644.70   49.40   1
  -3  19  -2 2058.63   78.27   1
  -1  19  -2  112.94   34.22   1
   1  19  -218404.70  400.33   1
   3  19  -2 2750.74   63.53   1
   5  19  -2 2290.07   64.46   1
   7  19  -2 1760.28  119.06   1
  -6  20  -2  560.69   51.75   1
  -4  20  -2  765.67   46.96   1
  -2  20  -2 4079.69  148.63   1
   0  20  -216317.70 1026.75   1
   2  20  -2 3548.18   66.85   1
   4  20  -2  549.48   27.34   1
   6  20  -2 1609.17   57.39   1
  -7  21  -2 1167.29   84.88   1
  -5  21  -2 2237.35  102.10   1
  -3  21  -2  883.95   46.53   1
  -1  21  -2 7608.60  192.60   1
   1  21  -2 5704.62  123.56   1
   3  21  -210705.80  344.77   1
   5  21  -2  871.81   35.51   1
   7  21  -2 2422.65  105.14   1
  -6  22  -2 1076.06   70.79   1
  -4  22  -2  210.55   31.66   1
  -2  22  -212896.40  487.11   1
   0  22  -2 3449.58  105.86   1
   2  22  -221051.60  486.65   1
   4  22  -2  799.31   27.91   1
   6  22  -2 1354.22   43.12   1
  -7  23  -2  487.81   40.09   1
  -5  23  -2  371.36   37.74   1
  -3  23  -211580.80  428.32   1
  -1  23  -2 1031.72   35.80   1
   1  23  -2 5420.69  118.56   1
   3  23  -2 3225.51   66.63   1
   5  23  -2 3036.14   81.94   1
   7  23  -2  834.94  104.94   1
  -6  24  -2 1528.73   89.75   1
  -4  24  -2 2973.71  126.19   1
  -2  24  -2 4418.08  177.85   1
   0  24  -2 4389.16  113.54   1
   2  24  -2 4046.85  100.19   1
   4  24  -2 5577.79  302.76   1
   6  24  -2 2221.96  111.78   1
  -5  25  -2 2664.36  121.23   1
  -3  25  -2 3914.45  156.11   1
  -1  25  -2 9578.03  271.77   1
   1  25  -2 7893.93  218.46   1
   3  25  -2 4096.70  117.68   1
   5  25  -2 3289.16  116.72   1
   7  25  -2 1717.61  117.04   1
  -6  26  -2  358.31   31.57   1
  -4  26  -2 3492.91  147.93   1
  -2  26  -2  551.03   49.14   1
   0  26  -2 2844.24   87.86   1
   2  26  -2  153.88   30.90   1
   4  26  -2 9425.98  313.07   1
   6  26  -2 1475.93   73.08   1
  -5  27  -2 8221.74  338.66   1
  -3  27  -2 3272.88  132.71   1
  -1  27  -210948.80  310.48   1
   1  27  -2 6503.04  187.25   1
   3  27  -212986.90  329.26   1
   5  27  -2 3812.89  124.80   1
   7  27  -2 1803.97  100.26   1
  -6  28  -2  441.71   50.18   1
  -4  28  -2  424.41   44.01   1
  -2  28  -2  138.28   23.92   1
   0  28  -2   58.49   21.76   1
   2  28  -2  798.40   41.37   1
   4  28  -2  118.55   25.40   1
   6  28  -2  149.70   45.51   1
  -5  29  -2 3168.26  146.72   1
  -3  29  -2 1863.91   96.36   1
  -1  29  -2 2091.20   68.87   1
   1  29  -214230.00  465.76   1
   3  29  -2 2751.37   78.80   1
   5  29  -2 4306.25  136.40   1
  -4  30  -2 1276.78   79.32   1
  -2  30  -2 2093.24  103.58   1
   0  30  -2 1959.00   73.19   1
   2  30  -2  872.45   47.02   1
   4  30  -2 5342.35  163.56   1
   6  30  -2 2149.61  106.04   1
  -5  31  -2   85.49   17.83   1
  -3  31  -2 2147.16  113.15   1
  -1  31  -2  693.18   34.14   1
   1  31  -2 1200.49   60.94   1
   3  31  -2 2929.26   85.03   1
   5  31  -2 1743.07   85.84   1
  -2  32  -2 1089.28   70.71   1
   0  32  -2  199.73   26.95   1
   2  32  -2 4981.38  207.20   1
   4  32  -2 1139.61   57.48   1
   6  32  -2  869.00   54.86   1
  -5  33  -2  538.86   55.05   1
  -3  33  -2  211.25   41.05   1
  -1  33  -2 1891.28   58.58   1
   1  33  -2  338.94   38.72   1
   3  33  -2 2787.83  134.63   1
   5  33  -2  508.94   46.90   1
  -4  34  -2   19.83   28.26   1
  -2  34  -2 2401.37  122.63   1
   0  34  -2  509.28   42.60   1
   2  34  -2 3868.90  121.66   1
   4  34  -2  536.62   37.74   1
  -3  35  -2  192.11   40.53   1
  -1  35  -2  441.17   23.08   1
   1  35  -2 2744.43   79.93   1
   3  35  -2 1023.82   52.27   1
   5  35  -2  436.45   39.80   1
  -4  36  -2  108.80   35.66   1
  -2  36  -2 2898.74  142.72   1
   0  36  -2   71.72   39.38   1
   2  36  -2  830.47   51.92   1
   4  36  -2   60.13   22.58   1
  -3  37  -2 1199.12   91.40   1
  -1  37  -2   46.09   11.90   1
   1  37  -2 1610.07   62.18   1
   3  37  -2  237.26   33.01   1
   5  37  -2  831.69   58.71   1
  -4  38  -2  763.24   50.44   1
  -2  38  -2  795.41   92.27   1
   0  38  -2 1308.79   52.17   1
   2  38  -2  267.96   35.67   1
   4  38  -2  395.82   43.23   1
  -3  39  -2  541.73   67.75   1
  -1  39  -2 4687.29  225.47   1
   1  39  -2 3032.32  115.99   1
   3  39  -2  184.03   31.49   1
  -2  40  -2  249.86   73.23   1
   0  40  -2  221.72   34.84   1
   2  40  -2 1543.05   68.52   1
   4  40  -2  464.98   44.57   1
  -3  41  -2  196.29   53.92   1
  -1  41  -2 4205.99  380.40   1
   1  41  -2 4920.24  146.77   1
   3  41  -2  356.45   38.84   1
  -2  42  -2   52.09   33.57   1
   0  42  -2   50.75   19.11   1
   2  42  -2 1028.11   53.90   1
  -1  43  -2 1211.30   90.45   1
   1  43  -2 1371.37   58.36   1
   0  44  -2   92.10   31.08   1
  -5   1  -1  659.66   69.92   1
  -3   1  -121203.00  555.67   1
   1   1  -154117.70 1575.53   1
   3   1  -114174.90  368.91   1
   5   1  -1 8675.00  265.06   1
   7   1  -1 3624.28  182.49   1
  -6   2  -1 2624.53  124.54   1
  -4   2  -1 1689.54   68.71   1
  -2   2  -134257.70 1315.05   1
   2   2  -1222359.0 8864.63   1
   4   2  -1 1344.92   58.64   1
   6   2  -1 3029.18  126.86   1
   8   2  -1  301.40   49.14   1
  -5   3  -1 3001.37  125.76   1
  -3   3  -111755.40  399.97   1
  -1   3  -119365.20  634.17   1
   1   3  -120402.50  505.66   1
   3   3  -1 9881.98  263.33   1
   5   3  -1 4414.22  147.08   1
   7   3  -1 2695.46  127.83   1
  -6   4  -1 6690.48  273.60   1
  -4   4  -1  551.73   47.31   1
  -2   4  -112524.80  425.45   1
   2   4  -197690.80 3267.68   1
   4   4  -141241.90 1283.45   1
   6   4  -1   92.08   30.87   1
   8   4  -1 2297.50  127.26   1
  -7   5  -1 2395.81  127.23   1
  -5   5  -1 4231.45  167.33   1
  -3   5  -1 7647.92  251.51   1
  -1   5  -136364.80 1402.80   1
   1   5  -117561.40  427.04   1
   3   5  -1 4659.78  129.28   1
   5   5  -1  815.61   46.31   1
   7   5  -1  249.34   45.02   1
  -6   6  -1  514.68   48.70   1
  -4   6  -1 1294.09   57.92   1
   0   6  -1 8880.67  184.94   1
   2   6  -126775.00  729.40   1
   4   6  -158791.90 1904.88   1
   6   6  -1 4423.81  148.33   1
   8   6  -1  591.24   93.26   1
  -7   7  -1 4346.60  205.51   1
  -5   7  -116875.00  663.13   1
  -3   7  -1 4243.02  157.33   1
  -1   7  -130730.40  797.07   1
   1   7  -121422.90  440.68   1
   3   7  -121155.70  581.86   1
   5   7  -1  166.68   25.57   1
   7   7  -1   86.77   30.66   1
  -6   8  -1 1378.01   78.36   1
  -4   8  -1  200.55   22.18   1
  -2   8  -115217.40  520.42   1
   0   8  -110078.00  187.57   1
   2   8  -1 6690.68  167.10   1
   4   8  -1 9819.37  270.73   1
   6   8  -110385.20  339.96   1
   8   8  -1 1108.37   93.21   1
  -7   9  -1 2075.15  153.24   1
  -5   9  -113431.80  555.90   1
  -3   9  -118023.70  637.48   1
   1   9  -118355.40  492.50   1
   3   9  -1  461.30   35.76   1
   5   9  -1 5692.95  182.65   1
   7   9  -1  210.39   47.77   1
  -8  10  -1 1145.20   84.19   1
  -6  10  -1 1786.77  118.36   1
  -4  10  -1 7049.75  268.30   1
  -2  10  -1 4406.95  138.54   1
   0  10  -1 1021.40   34.82   1
   2  10  -1 4406.67   85.59   1
   4  10  -1 5859.33  173.84   1
   6  10  -1  844.65   55.24   1
   8  10  -1   97.55   49.67   1
  -7  11  -1 1116.50   71.40   1
  -5  11  -1 6009.52  258.99   1
  -3  11  -1 8669.36  305.61   1
  -1  11  -1 8954.89  958.96   1
   1  11  -1 1408.67   35.96   1
   3  11  -114680.70  423.40   1
   5  11  -1 1080.27   66.71   1
   7  11  -1 1766.48   87.52   1
  -8  12  -1 1196.51  116.97   1
  -6  12  -1 1596.31  107.32   1
  -4  12  -1 9631.84  349.70   1
  -2  12  -1 3070.16  103.06   1
   0  12  -1 8337.65  192.94   1
   2  12  -1 8757.86  223.10   1
   4  12  -1 4768.13  147.85   1
   6  12  -1   70.17   44.53   1
   8  12  -1 1137.44   87.91   1
  -7  13  -1  835.68   62.10   1
  -5  13  -1  325.78   52.27   1
  -3  13  -133423.10 1331.66   1
  -1  13  -111549.60 1374.45   1
   1  13  -1 6877.53  132.79   1
   3  13  -113541.90  287.81   1
   5  13  -115544.00  482.77   1
   7  13  -1 3878.79  183.93   1
  -8  14  -1  320.13   47.05   1
  -6  14  -1 1261.56   91.06   1
  -4  14  -1  778.28   59.05   1
  -2  14  -116833.70  598.17   1
   0  14  -1 1642.77   43.69   1
   2  14  -114529.90  299.07   1
   4  14  -1  929.76   51.51   1
   6  14  -1  634.11   48.02   1
   8  14  -1  361.04   51.97   1
  -7  15  -1  589.12   76.45   1
  -5  15  -1 2236.22  115.93   1
  -3  15  -1 6545.68  218.03   1
  -1  15  -119626.80 1084.80   1
   1  15  -127511.60  738.84   1
   3  15  -116131.90  343.45   1
   5  15  -1 8916.77  267.97   1
   7  15  -1 1268.68   95.35   1
  -8  16  -1  113.23   54.79   1
  -6  16  -1  590.43   67.31   1
  -4  16  -1  929.26   63.05   1
  -2  16  -1 7280.30  243.34   1
   0  16  -130852.60  810.63   1
   2  16  -1 6913.87  133.63   1
   4  16  -1 1100.33   35.82   1
   6  16  -1  696.80   51.96   1
   8  16  -1 1865.94  149.92   1
  -7  17  -1  267.08   38.09   1
  -5  17  -1 5161.06  192.46   1
  -3  17  -1   61.05   23.92   1
  -1  17  -143648.00 1288.48   1
   1  17  -127367.40  745.77   1
   3  17  -1 9697.98  196.13   1
   5  17  -1  868.62   61.56   1
   7  17  -1 4200.46  180.94   1
  -6  18  -1 1186.68   66.27   1
  -4  18  -1 1566.30   82.27   1
  -2  18  -111669.80  434.93   1
   0  18  -147248.30 1392.67   1
   2  18  -117605.70  400.49   1
   4  18  -1 4208.17   91.99   1
   6  18  -1 1696.57  115.61   1
   8  18  -1 4657.28  196.02   1
  -7  19  -1  258.82   57.31   1
  -5  19  -1  527.55   38.87   1
  -3  19  -1 2951.27  120.36   1
  -1  19  -1 4911.20  192.03   1
   1  19  -110035.30  256.95   1
   3  19  -1 3910.50   79.63   1
   5  19  -1  795.35   29.38   1
   7  19  -1 1100.99   92.32   1
  -6  20  -1  421.71   38.35   1
  -4  20  -1 4679.86  174.02   1
  -2  20  -112867.20  481.54   1
   0  20  -137490.40 1099.39   1
   2  20  -121292.40  478.59   1
   4  20  -1 4490.16  119.78   1
   6  20  -1 5935.29  143.18   1
  -7  21  -1  530.42   67.66   1
  -5  21  -1  775.41   46.18   1
  -3  21  -1 2799.08  123.67   1
  -1  21  -1 2508.68  202.11   1
   1  21  -1 4511.50  120.86   1
   3  21  -1  839.54   41.90   1
   5  21  -1  124.85    8.66   1
   7  21  -1  111.73   37.48   1
  -6  22  -1  301.17   49.05   1
  -4  22  -1 3681.29  140.98   1
  -2  22  -120798.70  804.81   1
   0  22  -1 6857.55  170.26   1
   2  22  -1 4928.00  113.30   1
   4  22  -110006.70  262.43   1
   6  22  -1 6283.30  421.89   1
  -7  23  -1 1147.46   69.31   1
  -3  23  -1 1163.64   68.36   1
  -1  23  -1 6692.38  225.37   1
   1  23  -110473.90  278.45   1
   3  23  -1 2602.37   71.95   1
   5  23  -1 1482.12   66.94   1
   7  23  -1  717.89   61.63   1
  -6  24  -1   17.48   28.00   1
  -4  24  -1 5770.27  217.68   1
  -2  24  -1 6618.47  281.60   1
   0  24  -1 6218.03  174.28   1
   2  24  -1  491.89   29.06   1
   4  24  -1 8679.04  211.73   1
   6  24  -1 2347.39  107.43   1
  -7  25  -1  687.49   78.45   1
  -5  25  -1 2079.94  115.32   1
  -3  25  -1  351.70   44.88   1
  -1  25  -1 3415.90   73.74   1
   1  25  -1 2671.04   85.89   1
   3  25  -1 4632.20  125.09   1
   5  25  -1 2475.94   85.33   1
   7  25  -1   10.87   20.21   1
  -6  26  -1 3082.94  141.93   1
  -4  26  -1 7963.35  305.43   1
  -2  26  -1 3742.05  564.21   1
   0  26  -1 1145.61   41.97   1
   2  26  -1 3656.20  122.36   1
   4  26  -1 4135.29  117.88   1
   6  26  -1  372.89   44.96   1
  -5  27  -1  218.12   45.48   1
  -3  27  -1 1518.56   71.75   1
  -1  27  -1  609.24   25.77   1
   1  27  -1  665.49   38.59   1
   3  27  -1  734.80   49.95   1
   5  27  -1  169.02   38.69   1
   7  27  -1   45.33   30.89   1
  -6  28  -1 5501.88  272.56   1
  -4  28  -1 3379.07  162.28   1
  -2  28  -113922.80 1429.15   1
   0  28  -1 1381.58   57.09   1
   2  28  -113530.30  478.20   1
   4  28  -1 3885.81  120.68   1
   6  28  -1   16.11   17.46   1
  -5  29  -1  837.33   52.88   1
  -3  29  -1  726.97   68.88   1
  -1  29  -1 2745.47   86.41   1
   1  29  -1  550.42   39.71   1
   3  29  -1 1798.56   61.67   1
   5  29  -1  807.19   46.35   1
  -6  30  -1  967.78   89.49   1
  -4  30  -1 3784.43  182.11   1
  -2  30  -1  387.27  117.89   1
   0  30  -1 8465.39  245.72   1
   2  30  -1 1177.01   59.18   1
   4  30  -1 1775.35   86.26   1
   6  30  -1  600.25   59.11   1
  -5  31  -1  370.05   57.57   1
  -3  31  -1  349.35   38.35   1
  -1  31  -1 8147.06  368.22   1
   1  31  -1 4672.69  150.59   1
   3  31  -1 2541.88   99.41   1
   5  31  -1 1050.91   59.30   1
  -6  32  -1   72.01   37.74   1
  -4  32  -1 1473.42  101.67   1
  -2  32  -1 3270.27  188.90   1
   0  32  -1 9018.51  204.46   1
   2  32  -1   56.01   21.70   1
   4  32  -1 6710.06  197.86   1
   6  32  -1 2197.68  102.45   1
  -5  33  -1  116.62   38.96   1
  -3  33  -1 1456.46   84.97   1
  -1  33  -1 4713.60  137.14   1
   1  33  -1 7167.60  224.16   1
   3  33  -1 1474.16   59.20   1
   5  33  -1  308.38   38.33   1
  -4  34  -1 1977.14  126.37   1
  -2  34  -1 5827.49  261.08   1
   0  34  -1 2143.62   63.97   1
   2  34  -1 6742.91  168.78   1
   4  34  -1 2366.16  130.93   1
  -5  35  -1  279.78   49.22   1
  -3  35  -1 2275.01  142.98   1
  -1  35  -1 1263.37   59.37   1
   1  35  -1 2937.34  126.64   1
   3  35  -1  872.33   52.40   1
   5  35  -1    3.42   12.63   1
  -4  36  -1  617.30   67.49   1
  -2  36  -1 1846.78  112.89   1
   0  36  -1 8347.98  200.90   1
   2  36  -1 4408.72  127.93   1
   4  36  -1 2209.84  107.30   1
  -3  37  -1   69.40   44.61   1
  -1  37  -1 4164.63  130.56   1
   1  37  -1 3294.74   96.59   1
   3  37  -1 3012.86  108.82   1
   5  37  -1   28.89   19.38   1
  -4  38  -1  759.84   78.62   1
  -2  38  -1 1157.11   84.97   1
   0  38  -1 5714.82  160.52   1
   2  38  -1 1487.46   72.81   1
   4  38  -1 1311.70   70.47   1
  -3  39  -1  191.77   55.92   1
  -1  39  -1 2978.42  284.26   1
   1  39  -1 4228.81  129.75   1
   3  39  -1 2533.81   87.35   1
  -4  40  -1  325.61   59.23   1
  -2  40  -1 3174.61  232.81   1
   0  40  -1  501.49   45.35   1
   2  40  -1 1817.15   75.57   1
   4  40  -1   56.94   22.72   1
  -3  41  -1 2365.72  168.72   1
  -1  41  -1  431.00   75.53   1
   1  41  -1 1746.38   84.77   1
   3  41  -1 2076.97   80.06   1
  -2  42  -1  444.41  102.36   1
   0  42  -1 1349.53   83.09   1
   2  42  -1 1189.18   54.05   1
  -1  43  -1 1495.48  162.37   1
   1  43  -1   18.04   20.10   1
  -2  44  -1  189.42   55.83   1
   0  44  -1 1744.80   86.88   1
   2  44  -1  568.51   38.40   1
   1  45  -1  323.24   37.66   1
  -6   0   0 6871.03  336.48   1
  -4   0   0 8902.00  328.48   1
  -2   0   012935.00  446.32   1
   2   0   014646.90  513.46   1
   4   0   0 8710.24  350.74   1
   6   0   0 5788.97  260.56   1
   8   0   0 5696.52  368.31   1
  -7   1   0  359.60   48.86   1
  -5   1   0 1497.55   58.38   1
  -3   1   0 1284.08   38.83   1
   3   1   0 1106.03   40.26   1
   5   1   0 1660.59   69.66   1
   7   1   0  296.06   47.59   1
  -6   2   0 5038.24  189.36   1
  -4   2   0 2603.28   92.67   1
  -2   2   0257842.010569.10   1
   2   2   0263702.010811.50   1
   4   2   0 2251.52   77.22   1
   6   2   0 4522.09  164.43   1
   8   2   0 2743.75  166.74   1
  -7   3   0  889.95  118.36   1
  -5   3   0 6627.98  196.31   1
  -3   3   0 4954.87  121.51   1
  -1   3   023929.50  824.37   1
   1   3   023272.50  570.93   1
   3   3   0 4640.63  129.90   1
   5   3   0 6257.38  179.48   1
   7   3   0 1051.91   71.33   1
  -8   4   0  917.00  129.76   1
  -6   4   0 1735.72  134.71   1
  -4   4   018116.80  497.96   1
  -2   4   0129972.0 4611.77   1
   2   4   0132050.0 4678.43   1
   4   4   017961.40  521.22   1
   6   4   0 1749.72  102.42   1
   8   4   0  725.63   94.75   1
  -7   5   0 2444.77  138.19   1
  -5   5   0 6532.51  195.66   1
  -3   5   024624.20  689.69   1
  -1   5   019850.40  673.40   1
   1   5   017924.30  612.26   1
   3   5   024399.10  676.95   1
   5   5   0 6044.33  187.84   1
   7   5   0 2747.87  121.06   1
  -8   6   0 1396.71  106.19   1
  -6   6   0  434.32   53.05   1
  -4   6   044793.10 1392.60   1
  -2   6   0 1178.68   56.27   1
   0   6   0  661.13   35.92   1
   2   6   0 1286.60   38.25   1
   4   6   045322.80 1394.79   1
   6   6   0  514.86   48.41   1
   8   6   0 1365.07  115.18   1
  -7   7   0  753.41   74.36   1
  -5   7   0 1928.53  123.76   1
  -3   7   032552.60 1318.35   1
  -1   7   0 9175.95  290.65   1
   1   7   010147.70  211.96   1
   3   7   031769.70  909.36   1
   5   7   0 1998.40   93.35   1
   7   7   0  924.40   73.16   1
  -8   8   0  397.71  101.93   1
  -6   8   0 5432.57  236.55   1
  -4   8   0 6744.40  252.82   1
  -2   8   0  116.62   20.44   1
   0   8   0  837.64   26.21   1
   2   8   0   64.81   16.12   1
   4   8   0 7238.66  194.19   1
   6   8   0 5945.00  186.31   1
   8   8   0  543.67   55.71   1
  -7   9   0  825.94  100.71   1
  -5   9   0 1646.92   83.40   1
  -3   9   0 2429.81  107.32   1
  -1   9   0  419.41   12.84   1
   1   9   0  385.33   17.30   1
   3   9   0 2164.28   69.95   1
   5   9   0 1647.93   85.15   1
   7   9   0  709.88   53.33   1
  -8  10   0  149.32   44.96   1
  -6  10   010275.80  434.93   1
  -4  10   0 1763.55  100.62   1
  -2  10   0 3038.68  110.45   1
   0  10   0 1549.81   49.18   1
   2  10   0 3050.28   54.02   1
   4  10   0 1788.94   67.06   1
   6  10   010891.50  348.11   1
   8  10   0  186.25   38.66   1
  -7  11   0 1239.39  123.93   1
  -5  11   0 6205.29  246.64   1
  -3  11   0 9173.17  337.52   1
  -1  11   0  188.56    8.77   1
   1  11   0  256.28   11.34   1
   3  11   0 8312.50  215.11   1
   5  11   0 6222.24  208.40   1
   7  11   0 1451.37   88.77   1
  -8  12   0 1477.07  148.72   1
  -6  12   0 3805.48  174.72   1
  -4  12   013678.20  513.98   1
  -2  12   0 6119.45  210.38   1
   0  12   0 3309.79   74.53   1
   2  12   0 5317.76  108.58   1
   4  12   012801.30  352.32   1
   6  12   0 3941.93  134.94   1
   8  12   0 1570.88  125.26   1
  -7  13   0  387.27   53.14   1
  -5  13   0  357.96   37.57   1
  -3  13   0 2951.71  124.89   1
  -1  13   0  278.26   13.68   1
   1  13   0  255.53   14.15   1
   3  13   0 2875.46   79.86   1
   5  13   0  265.28   38.72   1
   7  13   0  449.19   49.87   1
  -8  14   0 2358.15  136.98   1
  -6  14   0 3603.28  164.20   1
  -4  14   015180.20  609.39   1
  -2  14   014907.40  544.77   1
   0  14   031893.70  868.20   1
   2  14   013444.90  344.08   1
   4  14   013776.60  410.57   1
   6  14   0 3750.25  139.93   1
   8  14   0 2144.35  151.06   1
  -7  15   0  488.33   85.06   1
  -5  15   0 2627.32  149.15   1
  -3  15   0 4688.56  163.50   1
  -1  15   0 1286.02   60.14   1
   1  15   0 1209.49   43.23   1
   3  15   0 4258.40   82.41   1
   5  15   0 2959.10  109.11   1
   7  15   0  404.59   62.66   1
  -8  16   0 1160.59  132.63   1
  -6  16   0 4164.40  218.73   1
  -4  16   0 4374.95  191.77   1
  -2  16   032403.70 1361.58   1
   0  16   015721.20  389.66   1
   2  16   031581.60  886.84   1
   4  16   0 4116.39   85.88   1
   6  16   0 3962.57  152.45   1
   8  16   0 1297.14  116.85   1
  -7  17   0 1181.29  118.45   1
  -5  17   0  881.25   78.27   1
  -3  17   011602.10  453.19   1
  -1  17   017272.50  589.39   1
   1  17   018652.50  491.71   1
   3  17   012370.00  281.99   1
   5  17   0  692.13   53.16   1
   7  17   0 1179.61   82.56   1
  -8  18   0  176.81   62.18   1
  -6  18   0 1565.08  117.15   1
  -4  18   0 3319.67  132.19   1
  -2  18   0 6615.34  241.34   1
   0  18   020267.90  536.08   1
   2  18   0 6906.20  167.52   1
   4  18   0 3289.87   92.93   1
   6  18   0 1414.67   54.27   1
   8  18   0   85.08   30.88   1
  -7  19   0 4923.37  222.47   1
  -5  19   0 1975.31  121.93   1
  -3  19   012556.60  476.07   1
  -1  19   037574.90 2712.89   1
   1  19   041784.80 1225.02   1
   3  19   013858.70  315.77   1
   5  19   0 1627.63   65.13   1
   7  19   0 3940.41  213.59   1
  -6  20   0  473.37   75.92   1
  -4  20   0 2116.64   94.27   1
  -2  20   0  407.80   51.83   1
   0  20   0   90.53   16.13   1
   2  20   0  462.92   28.26   1
   4  20   0 2101.63   71.45   1
   6  20   0  518.78   37.68   1
  -7  21   0 2403.29  163.15   1
  -5  21   0 6392.88  261.17   1
  -3  21   0 8581.70  320.22   1
  -1  21   028864.00  811.92   1
   1  21   035063.30 1001.46   1
   3  21   0 8328.02  193.73   1
   5  21   0 6291.58  198.82   1
   7  21   0 2004.89  103.78   1
  -6  22   0 2573.74  128.19   1
  -4  22   0 1446.11   72.10   1
  -2  22   0  985.61   53.57   1
   0  22   0  923.38   38.30   1
   2  22   0  951.46   38.90   1
   4  22   0 1234.87   62.46   1
   6  22   0 2506.62   97.68   1
  -7  23   0 1129.02   78.71   1
  -5  23   0 4884.15  204.64   1
  -3  23   0 6464.89  273.95   1
  -1  23   0 7195.24  246.16   1
   1  23   0 7022.83  187.19   1
   3  23   0 6502.63  151.29   1
   5  23   0 4597.25  131.69   1
   7  23   0 1051.87   58.04   1
  -6  24   0 2105.42  144.11   1
  -4  24   010766.50  429.19   1
  -2  24   0 4405.04  134.11   1
   0  24   0  276.31   19.47   1
   2  24   0 3788.67  121.51   1
   4  24   010808.30  275.36   1
   6  24   0 2158.06  102.85   1
  -7  25   0  630.52   89.93   1
  -5  25   0 2459.29  147.50   1
  -3  25   0 3169.83  159.93   1
  -1  25   0  723.53   28.86   1
   1  25   0  685.62   45.04   1
   3  25   0 3072.11   83.12   1
   5  25   0 2377.09   80.28   1
   7  25   0  769.31   65.23   1
  -6  26   0  126.63   54.62   1
  -4  26   0 5688.69  260.38   1
  -2  26   0 5720.60  146.80   1
   0  26   0 2972.05   69.19   1
   2  26   0 5823.97  168.61   1
   4  26   0 5430.22  136.43   1
   6  26   0  168.91   33.33   1
  -7  27   0  277.95   44.79   1
  -5  27   0 1400.28  110.71   1
  -3  27   0 5584.94  225.68   1
  -1  27   0  260.41   15.11   1
   1  27   0  261.73   21.90   1
   3  27   0 5564.48  215.20   1
   5  27   0 1566.04   64.99   1
   7  27   0  339.77   34.99   1
  -6  28   0  329.96   66.53   1
  -4  28   0  114.36   28.70   1
  -2  28   0  694.83   71.66   1
   0  28   0  782.60   33.98   1
   2  28   0  694.48   45.29   1
   4  28   0  108.30   24.58   1
   6  28   0  307.10   29.91   1
  -5  29   0  737.67   58.96   1
  -3  29   0 4055.25  175.68   1
  -1  29   0 2780.10   81.83   1
   1  29   0 2635.69   81.76   1
   3  29   0 4021.17  201.87   1
   5  29   0  802.85   42.66   1
  -6  30   0  512.94   80.45   1
  -4  30   0 5280.55  259.77   1
  -2  30   0 5931.28  207.85   1
   0  30   0 3195.09   80.27   1
   2  30   0 6201.35  202.77   1
   4  30   0 5502.04  186.15   1
   6  30   0  605.30   53.07   1
  -5  31   0 2460.16  154.20   1
  -3  31   0 3117.38  183.16   1
  -1  31   0 1365.69   51.05   1
   1  31   0 1198.50   49.07   1
   3  31   0 2981.91   93.66   1
   5  31   0 2452.41   89.79   1
  -6  32   0 1309.74  118.80   1
  -4  32   0 1950.44  100.71   1
  -2  32   0  223.02   30.83   1
   0  32   0   33.30   15.23   1
   2  32   0  325.03   43.17   1
   4  32   0 1671.17   65.00   1
   6  32   0 1404.71   62.90   1
  -5  33   0 2156.03  114.36   1
  -3  33   0 3136.34  195.51   1
  -1  33   0 4688.06  150.82   1
   1  33   0 5028.23  134.56   1
   3  33   0 3395.91  123.23   1
   5  33   0 2130.74   93.17   1
  -4  34   0   50.09   41.74   1
  -2  34   0  603.05   29.04   1
   0  34   0  248.07   38.92   1
   2  34   0  847.74   52.39   1
   4  34   0   59.34   23.80   1
  -5  35   0  729.40   60.44   1
  -3  35   0 2259.44  126.37   1
  -1  35   013063.10  579.51   1
   1  35   014923.10  380.12   1
   3  35   0 3041.47  105.76   1
   5  35   0  688.46   53.83   1
  -4  36   0  916.82   95.75   1
  -2  36   0  905.73  115.02   1
   0  36   0 2632.41   90.58   1
   2  36   0  933.18   41.83   1
   4  36   0  962.83   57.21   1
  -5  37   0  142.63   52.01   1
  -3  37   0 2032.02  120.45   1
  -1  37   0 8801.94  288.64   1
   1  37   0 9436.61  244.21   1
   3  37   0 2882.36  113.45   1
   5  37   0  104.18   30.44   1
  -4  38   0  649.83   83.84   1
  -2  38   0 3255.96  318.09   1
   0  38   0 5852.77  196.53   1
   2  38   0 3590.49  133.53   1
   4  38   0  703.44   57.83   1
  -3  39   0  609.56   71.66   1
  -1  39   0 1874.19  157.67   1
   1  39   0 2029.60   73.71   1
   3  39   0  865.74   47.67   1
  -4  40   0 1662.92  133.93   1
  -2  40   0 4016.29  282.30   1
   0  40   0 3968.30  164.56   1
   2  40   0 4055.75  134.61   1
   4  40   0 1768.51   71.94   1
  -3  41   0  414.75   90.19   1
  -1  41   0   27.56   13.19   1
   1  41   0   38.80   33.52   1
   3  41   0  469.91   38.77   1
  -2  42   0 1185.73  152.28   1
   0  42   0 2426.86   94.35   1
   2  42   0 1130.18   64.62   1
  -1  43   0   16.50   21.08   1
   1  43   0   36.44   19.99   1
  -2  44   0 1122.94  115.06   1
   0  44   0   27.82   17.92   1
   2  44   0 1153.70   60.25   1
  -1  45   0   61.31   49.92   1
   1  45   0   48.98   41.11   1
  -7   1   1 4099.35  190.69   1
  -5   1   1 9179.41  272.02   1
  -3   1   114596.80  378.51   1
  -1   1   154795.20 1594.33   1
   1   1   144302.10  990.04   1
   3   1   121308.10  569.11   1
   5   1   1  676.19   40.35   1
   7   1   1 1148.82   71.16   1
  -8   2   1  296.98   48.07   1
  -6   2   1 3387.50  130.20   1
  -4   2   1 1196.01   48.67   1
  -2   2   1220239.0 8782.90   1
   2   2   136888.20 1010.59   1
   4   2   1 1311.80   50.21   1
   6   2   1 2361.50   97.43   1
   8   2   1 1386.35   89.74   1
  -7   3   1 3173.44  123.35   1
  -5   3   1 4596.98  149.85   1
  -3   3   110798.60  273.27   1
  -1   3   119941.10  490.42   1
   1   3   120564.50  393.75   1
   3   3   110993.80  279.02   1
   5   3   1 3208.86   96.30   1
   7   3   1  392.55   46.65   1
  -8   4   1 2353.80  153.85   1
  -6   4   1   12.23   27.57   1
  -4   4   141831.30 1316.04   1
  -2   4   195035.00 3194.77   1
   2   4   114267.30  337.95   1
   4   4   1  280.47   24.38   1
   6   4   1 6115.32  219.15   1
   8   4   1  775.30   68.31   1
  -7   5   1  222.55   39.44   1
  -5   5   1 1065.69   58.21   1
  -3   5   1 4703.07  121.82   1
  -1   5   115083.00  372.26   1
   1   5   138648.10  830.85   1
   3   5   1 7327.96  177.12   1
   5   5   1 4110.47  130.71   1
   7   5   1 2320.38  128.21   1
  -8   6   1  466.15  118.71   1
  -6   6   1 4164.40  158.43   1
  -4   6   160398.70 1951.20   1
  -2   6   127029.60  726.48   1
   0   6   1 7570.97  161.12   1
   2   6   1  607.12   16.74   1
   4   6   1 1292.33   50.80   1
   6   6   1  447.52   57.89   1
   8   6   1  279.77   27.37   1
  -7   7   1   80.88   63.23   1
  -5   7   1  125.13   25.50   1
  -3   7   120229.40  562.88   1
  -1   7   123715.00  850.03   1
   1   7   128707.00  736.70   1
   3   7   1 4852.80  128.45   1
   5   7   116499.90  485.30   1
   7   7   1 4818.97  162.60   1
  -8   8   1 1022.05   96.36   1
  -6   8   110594.80  454.41   1
  -4   8   110148.70  279.87   1
  -2   8   1 6898.20  170.09   1
   0   8   1 9249.38  232.16   1
   2   8   115911.10  304.50   1
   4   8   1  133.90   16.77   1
   6   8   1 1241.90   64.87   1
   8   8   1  278.41   38.19   1
  -7   9   1  198.98   75.75   1
  -5   9   1 5644.42  169.89   1
  -3   9   1  794.60   32.81   1
  -1   9   120298.60  497.55   1
   1   9   1 1313.92   30.83   1
   3   9   116527.40  447.47   1
   5   9   113952.30  395.70   1
   7   9   1 2351.27  110.39   1
  -8  10   1  127.32   46.96   1
  -6  10   1  989.87   75.66   1
  -4  10   1 6499.24  278.39   1
  -2  10   1 4107.08  158.63   1
   0  10   1 1243.63   66.27   1
   2  10   1 4225.54   97.31   1
   4  10   1 7009.16  191.14   1
   6  10   1 1705.80   76.52   1
   8  10   1  996.45   55.48   1
  -7  11   1 1561.61  108.36   1
  -5  11   1 1163.99   75.75   1
  -3  11   115815.40  614.43   1
  -1  11   1 1010.49   62.53   1
   1  11   1 9540.85  305.91   1
   3  11   1 8482.20  196.79   1
   5  11   1 6636.65  186.55   1
   7  11   1  875.46   43.02   1
  -8  12   1 1097.80  137.32   1
  -6  12   1  115.84   35.14   1
  -4  12   1 5208.89  202.38   1
  -2  12   1 8374.97  315.00   1
   0  12   1 7497.85  541.60   1
   2  12   1 3064.32   72.80   1
   4  12   110275.50  220.70   1
   6  12   1 1449.70   51.55   1
   8  12   1 1054.32   72.44   1
  -7  13   1 3022.94  169.15   1
  -5  13   116548.00  680.35   1
  -3  13   114852.60  549.12   1
  -1  13   1 8118.80  185.66   1
   1  13   110695.30  708.49   1
   3  13   131320.30  614.17   1
   5  13   1  458.37   24.90   1
   7  13   1  742.53   63.86   1
  -8  14   1  370.05   62.88   1
  -6  14   1  716.53   92.88   1
  -4  14   1  776.54   78.53   1
  -2  14   114455.00  535.03   1
   0  14   1 1374.17   34.44   1
   2  14   117915.90  750.06   1
   4  14   1  963.67   23.31   1
   6  14   1 1090.02   37.21   1
   8  14   1  316.65   27.44   1
  -7  15   1 1363.40  141.15   1
  -5  15   1 8946.44  371.96   1
  -3  15   116436.90  657.39   1
  -1  15   128322.10  761.49   1
   1  15   120756.20  530.14   1
   3  15   1 6049.04  164.89   1
   5  15   1 2052.94   47.60   1
   7  15   1  539.51   30.92   1
  -8  16   1 1816.16  177.68   1
  -6  16   1  865.60  100.80   1
  -4  16   1  952.04   85.84   1
  -2  16   1 6552.90  256.99   1
   0  16   124047.70 1496.64   1
   2  16   1 7558.99  182.28   1
   4  16   1 1099.40   35.29   1
   6  16   1  605.33   26.16   1
   8  16   1  122.30   45.80   1
  -7  17   1 4778.13  230.47   1
  -5  17   1  805.50   63.75   1
  -3  17   1 9304.67  380.23   1
  -1  17   125822.50  709.06   1
   1  17   146391.50 1354.47   1
   3  17   1  127.07   16.22   1
   5  17   1 4392.92  171.46   1
   7  17   1  258.73   20.08   1
  -8  18   1 4732.21  249.08   1
  -6  18   1 2122.29  157.93   1
  -4  18   1 3969.67  196.46   1
  -2  18   117088.50  668.79   1
   0  18   141904.10 2320.19   1
   2  18   112316.50  311.54   1
   4  18   1 1374.69   51.58   1
   6  18   1 1158.34   78.98   1
  -7  19   1 1148.85   89.40   1
  -5  19   1 1038.32   66.53   1
  -3  19   1 3489.52  168.89   1
  -1  19   1 9854.70  245.67   1
   1  19   1 5458.21  137.60   1
   3  19   1 2974.18   83.27   1
   5  19   1  427.55   27.98   1
   7  19   1  248.53   29.90   1
  -6  20   1 6426.97  286.91   1
  -4  20   1 5290.46  239.77   1
  -2  20   119474.10  817.76   1
   0  20   135146.50 1293.83   1
   2  20   112128.00  329.28   1
   4  20   1 4890.77  131.34   1
   6  20   1  299.22   36.06   1
  -7  21   1   79.05   61.92   1
  -5  21   1  135.93   33.57   1
  -3  21   1  670.96   75.84   1
  -1  21   1 4142.52  224.77   1
   1  21   1 2721.08   60.86   1
   3  21   1 3290.82   92.88   1
   5  21   1  574.20   40.97   1
   7  21   1  363.78   53.50   1
  -6  22   1 7158.29  365.53   1
  -4  22   110495.20  420.32   1
  -2  22   1 5400.72  134.04   1
   0  22   1 6091.28  160.22   1
   2  22   120572.10 1172.64   1
   4  22   1 3699.66   90.95   1
   6  22   1  176.97   33.07   1
  -7  23   1  602.60   67.40   1
  -5  23   1 1370.01  119.93   1
  -3  23   1 2337.80  109.32   1
  -1  23   1 9088.24  236.72   1
   1  23   1 7555.46  167.69   1
   3  23   1  902.77   42.54   1
   5  23   1   70.94   26.41   1
   7  23   1  912.69   63.56   1
  -6  24   1 2341.02  170.02   1
  -4  24   1 8668.67  359.09   1
  -2  24   1  751.61   61.66   1
   0  24   1 5543.54  158.46   1
   2  24   1 6967.84  183.43   1
   4  24   1 5489.89  139.14   1
   6  24   1   15.42   20.65   1
  -7  25   1   14.18   41.05   1
  -5  25   1 2149.43  119.06   1
  -3  25   1 4504.88  228.03   1
  -1  25   1 2604.78  140.72   1
   1  25   1 3419.52   76.35   1
   3  25   1  295.06   32.28   1
   5  25   1 1569.37   68.03   1
   7  25   1  804.80   56.52   1
  -6  26   1  357.53   51.57   1
  -4  26   1 4273.63  225.77   1
  -2  26   1 3938.74  110.84   1
   0  26   1 1213.89   60.18   1
   2  26   1 3869.17  107.46   1
   4  26   1 7847.86  211.55   1
   6  26   1 3495.42  114.04   1
  -7  27   1   39.22   31.48   1
  -5  27   1  124.97   58.44   1
  -3  27   1  686.70   58.88   1
  -1  27   1  545.76   37.92   1
   1  27   1  665.54   37.60   1
   3  27   1 1464.57   62.37   1
   5  27   1  168.69   19.92   1
  -6  28   1   -2.00   39.57   1
  -4  28   1 3783.82  174.72   1
  -2  28   113147.00  363.91   1
   0  28   1 1590.07   59.00   1
   2  28   116118.40  375.42   1
   4  28   1 3321.42   90.73   1
   6  28   1 6096.94  179.11   1
  -5  29   1  794.46   66.62   1
  -3  29   1 1686.58  141.67   1
  -1  29   1  656.83   44.70   1
   1  29   1 3003.15   72.98   1
   3  29   1  868.26   50.25   1
   5  29   1  716.59   44.62   1
  -6  30   1  589.12   94.53   1
  -4  30   1 1879.39  141.24   1
  -2  30   1 1164.42   45.36   1
   0  30   1 8010.07  248.37   1
   2  30   1  389.83   32.02   1
   4  30   1 3772.58  177.95   1
   6  30   1 1205.26   65.21   1
  -5  31   1  953.09  108.45   1
  -3  31   1 2455.47  136.02   1
  -1  31   1 4772.33  142.55   1
   1  31   1 9679.22  234.75   1
   3  31   1  296.61   31.90   1
   5  31   1  424.13   38.69   1
  -6  32   1 1937.83  123.58   1
  -4  32   1 6792.50  344.92   1
  -2  32   1  111.39   16.40   1
   0  32   1 8322.26  241.90   1
   2  32   1 4072.10  114.60   1
   4  32   1 1654.95   63.72   1
   6  32   1   64.96   24.73   1
  -5  33   1  222.20   45.57   1
  -3  33   1 1272.35   95.06   1
  -1  33   1 7240.06  229.01   1
   1  33   1 5085.72  123.80   1
   3  33   1 1914.56   66.47   1
   5  33   1   85.80   24.72   1
  -4  34   1 2703.85  139.93   1
  -2  34   1 5611.93  201.77   1
   0  34   1 2034.62   85.36   1
   2  34   1 6183.22  168.78   1
   4  34   1 2479.64   86.56   1
  -5  35   1   13.91   29.31   1
  -3  35   1  681.05   71.14   1
  -1  35   1 2623.03  125.67   1
   1  35   1 1398.73   88.79   1
   3  35   1 2816.64   88.75   1
   5  35   1  206.09   23.03   1
  -4  36   1 1637.70  108.28   1
  -2  36   1 3811.14  172.33   1
   0  36   1 8293.21  358.79   1
   2  36   1 1936.42   62.75   1
   4  36   1  487.38   39.31   1
  -5  37   1   54.79   45.92   1
  -3  37   1 2102.98  135.15   1
  -1  37   1 3120.23  150.46   1
   1  37   1 4297.97  145.49   1
   3  37   1  108.77   26.90   1
  -4  38   1 1016.40  116.45   1
  -2  38   1 1258.60   64.36   1
   0  38   1 5721.55  198.16   1
   2  38   1 1046.98   54.58   1
   4  38   1  777.51   48.33   1
  -3  39   1 2025.32  139.67   1
  -1  39   1 3719.84  259.34   1
   1  39   1 3549.63  159.02   1
   3  39   1  169.13   29.46   1
  -4  40   1   23.48   49.22   1
  -2  40   1 1490.06  168.02   1
   0  40   1  579.61   58.59   1
   2  40   1 3520.40  139.18   1
   4  40   1  323.15   36.72   1
  -3  41   1 2106.55  140.45   1
  -1  41   1 1720.10  132.19   1
   1  41   1  371.22   41.87   1
   3  41   1 2724.69  114.09   1
  -2  42   1 1261.91  167.24   1
   0  42   1 1448.89   97.80   1
   2  42   1  544.18   80.81   1
  -1  43   1   20.21   14.83   1
   1  43   1 1606.70  110.54   1
  -2  44   1  466.50   94.53   1
   0  44   1 1814.02  101.71   1
   2  44   1  127.35   37.25   1
  -1  45   1  340.80   45.57   1
  -8   0   2 4737.08  267.86   1
  -6   0   2 3099.21  160.02   1
  -4   0   212914.50  503.90   1
  -2   0   212030.20  419.54   1
   0   0   257821.20 1689.39   1
   2   0   2 9058.13  201.92   1
   4   0   2  640.70   54.18   1
   6   0   2 1556.30  116.28   1
   8   0   2 1061.66   60.74   1
  -7   1   2  240.04   40.74   1
  -5   1   2  112.42   24.51   1
  -3   1   2 4271.06  134.36   1
  -1   1   2 2728.64   64.38   1
   1   1   223525.80 1005.27   1
   3   1   2 2733.86   54.20   1
   5   1   2  285.55   27.61   1
   7   1   2  203.95   21.18   1
  -8   2   2  944.47   90.29   1
  -6   2   2 3653.59  131.34   1
  -4   2   2 2683.91   83.60   1
  -2   2   2 1590.61   54.54   1
   2   2   2  324.39    9.77   1
   4   2   2 4420.02  114.81   1
   6   2   2   45.15   14.49   1
   8   2   2   95.29   23.85   1
  -7   3   2 1132.74   83.69   1
  -5   3   2 1300.01   58.74   1
  -3   3   217405.20  479.66   1
  -1   3   210352.20  252.57   1
   1   3   2 1178.85   99.54   1
   3   3   2 8174.53  159.21   1
   5   3   2  230.69   19.54   1
   7   3   2   97.27   21.43   1
  -8   4   2 2035.88  126.93   1
  -6   4   2 5626.84  183.34   1
  -4   4   2  450.22   39.01   1
  -2   4   242564.70 1264.95   1
   0   4   215540.80  338.25   1
   2   4   2 7527.98  119.61   1
   4   4   2  874.38   29.32   1
   6   4   2 1967.31   65.99   1
   8   4   2  821.43   43.23   1
  -7   5   2  331.52   77.19   1
  -5   5   210261.00  332.17   1
  -3   5   2 2581.56   75.63   1
  -1   5   212224.10  295.02   1
   1   5   2 3584.54  128.45   1
   3   5   2 2753.56   56.86   1
   5   5   2 2505.22   72.65   1
   7   5   2  183.87   27.36   1
  -8   6   2 2740.45  129.58   1
  -6   6   2 3275.80  125.32   1
  -4   6   215844.10  465.06   1
  -2   6   2 4229.19  123.10   1
   0   6   241792.30  950.85   1
   2   6   2 7278.65  203.44   1
   4   6   2 7075.93  147.18   1
   6   6   2 4334.41  110.44   1
   8   6   2 1822.14   71.80   1
  -7   7   2  148.91   43.84   1
  -5   7   2 1062.89   87.64   1
  -3   7   2  911.51   38.14   1
  -1   7   2 5255.41  127.39   1
   1   7   2  274.86   17.44   1
   3   7   2  282.33   11.14   1
   5   7   2 1946.71   61.25   1
   7   7   2  237.04   24.21   1
  -8   8   2  462.41  121.84   1
  -6   8   210850.70  366.56   1
  -4   8   223149.30  696.73   1
  -2   8   2 9985.53  255.86   1
   0   8   2 2934.10   82.66   1
   2   8   218259.50  545.59   1
   4   8   2 8906.07  408.62   1
   6   8   2 5548.91  142.33   1
   8   8   2 2601.99   87.12   1
  -7   9   2   32.27   31.54   1
  -5   9   213101.70  431.48   1
  -3   9   210768.10  293.63   1
  -1   9   2 2441.11   46.15   1
   1   9   2   92.10   16.60   1
   3   9   213014.80  262.97   1
   5   9   2 9151.84  208.55   1
   7   9   2 1192.59   44.18   1
  -8  10   2  826.55   95.14   1
  -6  10   2 9401.43  322.19   1
  -4  10   2 8705.05  261.55   1
  -2  10   211158.90  279.41   1
   0  10   2 1175.51   35.85   1
   2  10   210219.60  658.59   1
   4  10   2 4081.17   76.74   1
   6  10   2 4254.65  112.39   1
   8  10   2 1407.47   86.24   1
  -7  11   2 2226.39  197.68   1
  -5  11   2 7235.68  238.07   1
  -3  11   224127.80  681.34   1
  -1  11   211613.80  294.00   1
   1  11   2 4559.68  107.62   1
   3  11   223970.90  544.13   1
   5  11   2 6625.50  130.83   1
   7  11   2 2193.95   66.82   1
  -8  12   2  953.78   98.71   1
  -6  12   2  746.36  117.23   1
  -4  12   2 8893.37  262.45   1
  -2  12   2 4199.71  155.06   1
   0  12   2  112.00   20.44   1
   2  12   2   63.77    7.32   1
   4  12   2 1322.81   30.94   1
   6  12   2 1246.66   41.80   1
   8  12   2  312.66   28.92   1
  -7  13   2 1160.07  100.10   1
  -5  13   2 1014.31  106.80   1
  -3  13   213243.60  515.55   1
  -1  13   222335.20  605.48   1
   1  13   228000.10  909.16   1
   3  13   2 7118.37  135.62   1
   5  13   2 2382.08   53.58   1
   7  13   2 1946.32   67.08   1
  -8  14   2   19.92   75.23   1
  -6  14   2  413.88   56.70   1
  -4  14   2 5984.91  276.39   1
  -2  14   213538.30  528.59   1
   0  14   2 1329.88   40.07   1
   2  14   2 3997.38  235.71   1
   4  14   2  284.74   11.99   1
   6  14   2  270.52   19.80   1
   8  14   2   42.86   18.95   1
  -7  15   2 2768.90  161.85   1
  -5  15   2 1436.98  122.02   1
  -3  15   2  524.77   71.14   1
  -1  15   247491.60 1434.46   1
   1  15   250228.70 3227.23   1
   3  15   2 3411.17   83.08   1
   5  15   2  437.14   18.06   1
   7  15   2 1242.26   84.42   1
  -8  16   2  558.16   77.14   1
  -6  16   2 1136.16   88.88   1
  -4  16   2 3596.49  186.72   1
  -2  16   2 9500.00  363.88   1
   0  16   2 5537.74  389.40   1
   2  16   2 2906.87   82.19   1
   4  16   2  506.35   21.84   1
   6  16   2  118.54   12.81   1
  -7  17   2 2236.83  194.03   1
  -5  17   2 3445.08  201.24   1
  -3  17   2  115.23   38.18   1
  -1  17   2 9881.83  273.19   1
   1  17   2 3155.35  113.25   1
   3  17   2 4511.67  117.56   1
   5  17   2  590.62   33.75   1
   7  17   2 1278.61   66.76   1
  -8  18   2 1094.15  158.72   1
  -6  18   2  936.65  116.45   1
  -4  18   2  971.44   94.10   1
  -2  18   2  609.82   88.10   1
   0  18   2  288.12   68.57   1
   2  18   2 2313.11   52.36   1
   4  18   2  724.74   27.78   1
   6  18   2   63.98   10.20   1
  -7  19   2 1907.57  130.28   1
  -5  19   2 2356.50  125.76   1
  -3  19   2 2522.78  116.80   1
  -1  19   217980.70  480.26   1
   1  19   2   94.98    8.79   1
   3  19   2 1870.65   54.18   1
   5  19   2  578.99   34.61   1
   7  19   2  752.27   47.80   1
  -6  20   2 1769.72  157.41   1
  -4  20   2  411.62   48.09   1
  -2  20   2 3024.59  137.06   1
   0  20   214268.20  685.27   1
   2  20   2 4550.84  137.37   1
   4  20   2  680.36   29.55   1
   6  20   2  436.59   35.71   1
  -7  21   2 2710.11  215.68   1
  -5  21   2  753.06   69.14   1
  -3  21   210381.70  420.84   1
  -1  21   2 6246.07  163.50   1
   1  21   2 7262.21  189.33   1
   3  21   2  761.83   28.83   1
   5  21   2 2146.25   76.89   1
   7  21   2 1209.85   55.37   1
  -6  22   2 1795.38  111.84   1
  -4  22   2  585.65   59.40   1
  -2  22   219541.10  553.36   1
   0  22   2 3433.17  125.15   1
   2  22   214010.90  335.53   1
   4  22   2  227.36   20.40   1
   6  22   2  955.85   55.88   1
  -7  23   2  726.80   84.79   1
  -5  23   2 3433.08  208.29   1
  -3  23   2 3603.97  195.33   1
  -1  23   2 4952.73  145.60   1
   1  23   2 1326.20   46.18   1
   3  23   211128.80  258.75   1
   5  23   2  213.18   17.81   1
   7  23   2  544.04   44.20   1
  -6  24   2 2747.33  196.46   1
  -4  24   2 5648.43  291.69   1
  -2  24   2 4235.49  120.76   1
   0  24   2 3809.32  212.72   1
   2  24   2 4531.29  114.41   1
   4  24   2 3163.10   77.70   1
   6  24   2 1731.09   53.88   1
  -7  25   2 1496.73  165.85   1
  -5  25   2 3813.48  185.68   1
  -3  25   2 4273.37  194.81   1
  -1  25   2 7765.85  216.56   1
   1  25   2 9127.57  275.01   1
   3  25   2 4055.63   99.87   1
   5  25   2 2358.68   68.27   1
   7  25   2 2172.33  104.68   1
  -6  26   2 1325.49  102.01   1
  -4  26   2 9549.74  416.14   1
  -2  26   2  226.43   17.85   1
   0  26   2 2499.77  113.71   1
   2  26   2  420.23   19.92   1
   4  26   2 3634.53  108.52   1
   6  26   2  397.74   32.67   1
  -7  27   2 1596.91  121.84   1
  -5  27   2 3383.86  223.42   1
  -3  27   214141.00  657.48   1
  -1  27   2 5578.72  227.34   1
   1  27   211232.60  325.45   1
   3  27   2 2343.70   73.12   1
   5  27   2 8220.04  196.69   1
  -6  28   2  142.89   74.71   1
  -4  28   2   94.36   64.27   1
  -2  28   2  766.71  135.19   1
   0  28   2   97.60   22.38   1
   2  28   2  136.66   14.61   1
   4  28   2  388.50   34.81   1
   6  28   2  515.34   36.11   1
  -5  29   2 4173.96  211.68   1
  -3  29   2 2672.02  190.11   1
  -1  29   213724.30  566.12   1
   1  29   2 1536.78   70.74   1
   3  29   2 2076.45   64.00   1
   5  29   2 3133.53  118.37   1
  -6  30   2 1835.82  126.97   1
  -4  30   2 5403.78  255.60   1
  -2  30   2  988.57  211.42   1
   0  30   2 1639.81   72.53   1
   2  30   2 2197.47   70.73   1
   4  30   2 1752.09   60.97   1
   6  30   2  370.03   58.08   1
  -5  31   2 1707.36  154.89   1
  -3  31   2 2851.61  159.33   1
  -1  31   2 1382.91   62.31   1
   1  31   2  671.93   51.32   1
   3  31   2 2585.82   80.45   1
   5  31   2   39.90   19.42   1
  -6  32   2  953.00   87.84   1
  -4  32   2  777.41   76.97   1
  -2  32   2 4158.27  142.41   1
   0  32   2  123.87   35.63   1
   2  32   2 1293.69   68.29   1
   4  32   2 1634.42   66.53   1
  -5  33   2  412.23   93.06   1
  -3  33   2 2633.75  155.76   1
  -1  33   2  530.26   39.06   1
   1  33   2 2021.43   78.63   1
   3  33   2  161.02   25.23   1
   5  33   2  591.11   46.37   1
  -4  34   2  429.71   90.88   1
  -2  34   2 3118.31  118.43   1
   0  34   2  448.40   45.50   1
   2  34   2 3330.06  139.19   1
   4  34   2   75.67   13.43   1
  -5  35   2  363.35   58.44   1
  -3  35   2  959.26   86.01   1
  -1  35   2 2909.43  109.71   1
   1  35   2  530.32   47.26   1
   3  35   2  177.30   27.92   1
   5  35   2  341.43   54.35   1
  -4  36   2   53.57   56.44   1
  -2  36   2  670.41   48.90   1
   0  36   2  137.16   26.44   1
   2  36   2 3586.65  145.71   1
   4  36   2  154.49   22.68   1
  -5  37   2  934.82   84.53   1
  -3  37   2  341.26   56.01   1
  -1  37   2 1504.77   69.20   1
   1  37   2   38.28   29.94   1
   3  37   2 1474.83  143.77   1
  -4  38   2  468.06   90.97   1
  -2  38   2  242.72   35.35   1
   0  38   2 1469.86   93.20   1
   2  38   2  869.57   60.66   1
   4  38   2  875.06   66.33   1
  -3  39   2  149.06   54.53   1
  -1  39   2 2597.74  126.23   1
   1  39   2 5018.95  233.68   1
   3  39   2  955.03   81.17   1
  -4  40   2  455.54   97.49   1
  -2  40   2 1493.91  196.72   1
   0  40   2  194.50   31.70   1
   2  40   2  239.69   53.58   1
  -3  41   2  284.65   66.18   1
  -1  41   2 4422.86  384.62   1
   1  41   2 5374.82  204.17   1
   3  41   2  366.88   59.52   1
  -2  42   2 1309.66  124.36   1
   0  42   2   12.43   35.10   1
   2  42   2   72.17   37.18   1
  -1  43   2 1471.27  178.89   1
   1  43   2  924.24   70.67   1
   0  44   2  243.72   32.19   1
  -7   1   3  755.76   62.75   1
  -5   1   3  998.47   79.61   1
  -3   1   3 1147.10   46.61   1
  -1   1   3 4830.74  112.23   1
   1   1   3 2027.38   33.70   1
   3   1   3  201.09    6.98   1
   5   1   3  201.52   18.60   1
   7   1   3 1996.38   66.70   1
  -8   2   3 3962.13  194.46   1
  -6   2   3 1651.50   81.93   1
  -4   2   3 4982.26  158.45   1
  -2   2   3 8444.25  220.03   1
   0   2   3 1056.86   28.34   1
   2   2   3 9659.11  575.71   1
   4   2   3   24.80    7.55   1
   6   2   3 1241.49   41.03   1
   8   2   3  799.57   43.58   1
  -7   3   3 1031.02   85.64   1
  -5   3   3  201.21   36.78   1
  -3   3   3  817.51   46.26   1
  -1   3   3 2822.25   74.53   1
   1   3   317117.00  285.87   1
   3   3   3 2335.77   36.64   1
   5   3   3 2280.78   46.82   1
   7   3   3  168.90   19.60   1
  -8   4   3 1450.22  144.52   1
  -6   4   3 1801.89   98.29   1
  -4   4   3  576.18   42.52   1
  -2   4   3 6485.37  182.83   1
   0   4   314181.90  286.14   1
   2   4   3 3041.67  122.13   1
   4   4   3 4754.13   81.08   1
   6   4   3 1169.48   34.90   1
   8   4   3 1469.26   52.76   1
  -7   5   3 3522.24  198.38   1
  -5   5   3 6133.30  193.54   1
  -3   5   3 6930.51  194.61   1
  -1   5   3 6634.79  158.21   1
   1   5   310453.20  161.56   1
   3   5   315040.70  269.87   1
   5   5   3  132.94   14.16   1
   7   5   3 1288.53   41.45   1
  -8   6   3  120.74   44.07   1
  -6   6   3 2571.65  123.32   1
  -4   6   3 1698.64   64.32   1
  -2   6   3    6.00   10.99   1
   0   6   3 1062.02   25.81   1
   2   6   3 1727.28   37.14   1
   4   6   3 7123.38  121.79   1
   6   6   3 1526.91   41.40   1
   8   6   3  157.80   21.16   1
  -7   7   3 6604.78  265.35   1
  -5   7   323927.10  739.16   1
  -3   7   316052.70  433.77   1
  -1   7   3 5690.92  140.93   1
   1   7   3 8475.38  292.65   1
   3   7   324383.70  473.76   1
   5   7   3 8335.47  146.33   1
   7   7   3 1678.64   49.17   1
  -8   8   3   51.19   45.46   1
  -6   8   3 2227.79  118.90   1
  -4   8   3  810.82   46.31   1
  -2   8   3 5472.51  139.06   1
   0   8   3 7669.77  145.02   1
   2   8   3 1927.45   28.93   1
   4   8   3 1552.94   36.56   1
   6   8   3 1125.63   35.77   1
   8   8   3  781.23   38.75   1
  -7   9   3 4310.28  173.42   1
  -5   9   316439.70  500.36   1
  -3   9   329816.70  881.48   1
  -1   9   3 5559.80  106.73   1
   1   9   317235.60  850.16   1
   3   9   3 4236.85  135.29   1
   5   9   311944.00  216.10   1
   7   9   3 2574.94   72.41   1
  -8  10   3 1293.74  186.98   1
  -6  10   3 5954.97  257.66   1
  -4  10   3 3904.53  136.74   1
  -2  10   3 8039.57  221.23   1
   0  10   3 9518.79  229.16   1
   2  10   3 3790.47  117.06   1
   4  10   3 3253.95   58.16   1
   6  10   3 4736.29   97.70   1
   8  10   3  170.11   22.40   1
  -7  11   3 1023.14   74.93   1
  -5  11   3 3338.94  122.28   1
  -3  11   313721.10  406.26   1
  -1  11   311298.00  241.10   1
   1  11   3 2597.82  213.46   1
   3  11   3 1566.85   39.72   1
   5  11   3 4623.95  123.40   1
   7  11   3 4330.43  116.12   1
  -8  12   3 3032.76  203.33   1
  -6  12   3 3458.36  182.59   1
  -4  12   3 8681.25  286.21   1
  -2  12   3 4249.91  137.24   1
   0  12   318422.00  497.91   1
   2  12   3 2638.28   79.71   1
   4  12   3 6572.15  181.90   1
   6  12   3 4221.20  102.45   1
   8  12   3  197.94   22.01   1
  -7  13   3  619.22  121.15   1
  -5  13   3   47.72   35.41   1
  -3  13   3 5843.46  164.16   1
  -1  13   332302.60  928.56   1
   1  13   3 9286.55  564.30   1
   3  13   3 5107.49  280.50   1
   5  13   3 2083.50   59.85   1
   7  13   3 1449.31   47.77   1
  -8  14   3  872.64  162.20   1
  -6  14   3 2099.77  134.54   1
  -4  14   3 1682.97   93.55   1
  -2  14   3 8833.73  351.53   1
   0  14   3 4784.30  119.56   1
   2  14   3 4826.16  289.52   1
   4  14   3 5300.77  139.00   1
   6  14   3  801.80   26.78   1
  -7  15   3  186.98   59.14   1
  -5  15   3  616.17   95.49   1
  -3  15   3  465.98   46.44   1
  -1  15   3 5636.74  363.18   1
   1  15   3 2829.82   73.67   1
   3  15   3 4237.35  295.24   1
   5  15   3 1912.89   42.97   1
   7  15   3  392.83   21.98   1
  -8  16   3  216.12   66.36   1
  -6  16   3  594.60   70.71   1
  -4  16   3   86.19   28.35   1
  -2  16   3 3576.93  193.85   1
   0  16   310852.40  301.34   1
   2  16   3 7143.30  552.21   1
   4  16   3  234.23   15.82   1
   6  16   3   85.45   12.14   1
  -7  17   3    5.74   45.14   1
  -5  17   3  360.40   85.84   1
  -3  17   3 3925.23  203.33   1
  -1  17   3 7309.49  206.44   1
   1  17   314432.10  580.21   1
   3  17   3 1562.37   61.21   1
   5  17   3  654.74   28.25   1
   7  17   3 1688.80   68.49   1
  -6  18   3  850.46  122.71   1
  -4  18   3  117.15   33.92   1
  -2  18   3 4194.75  176.20   1
   0  18   3 6423.86  167.82   1
   2  18   3  380.21   33.55   1
   4  18   3  468.15   20.74   1
   6  18   3  443.55   28.73   1
  -7  19   3   41.22   40.70   1
  -5  19   3 2638.10  143.24   1
  -3  19   3 1437.33  120.28   1
  -1  19   3 3579.94   98.63   1
   1  19   3 4013.37  249.77   1
   3  19   3 6493.91  183.78   1
   5  19   3  692.08   31.81   1
   7  19   3 1356.33   61.30   1
  -6  20   3  172.89   77.75   1
  -4  20   3 1673.19  101.75   1
  -2  20   3 4333.81  187.59   1
   0  20   3  716.01   32.28   1
   2  20   3  955.59   60.71   1
   4  20   3  537.71   22.69   1
   6  20   3 1296.15   48.74   1
  -7  21   3 1296.96  112.45   1
  -5  21   3  602.17   92.97   1
  -3  21   3 3935.24  181.50   1
  -1  21   3 7480.49  211.36   1
   1  21   312241.10  951.09   1
   3  21   3  823.11   25.95   1
   5  21   3  624.59   28.10   1
   7  21   3  659.62   74.30   1
  -6  22   3  785.85   81.84   1
  -4  22   3 2208.74  165.07   1
  -2  22   3 1346.62   91.75   1
   0  22   3 1789.01   63.29   1
   2  22   3  132.41   31.35   1
   4  22   3 1354.62   44.36   1
   6  22   3 1346.79   44.63   1
  -7  23   3 2132.47  202.98   1
  -5  23   3   73.31   35.66   1
  -3  23   3 8018.84  397.01   1
  -1  23   3 6201.52  183.51   1
   1  23   3 7914.73  445.37   1
   3  23   3 2125.77   54.16   1
   5  23   3 2785.45   75.02   1
   7  23   3 1273.61   95.15   1
  -6  24   3  183.42   79.05   1
  -4  24   3 1674.93  114.10   1
  -2  24   3 3239.25  101.65   1
   0  24   3 4099.44  254.86   1
   2  24   3 1098.42   59.42   1
   4  24   3 1357.40   43.11   1
   6  24   3 2930.85   89.96   1
  -7  25   3  228.12  105.67   1
  -5  25   3 2628.27  146.54   1
  -3  25   3  894.64   79.49   1
  -1  25   3 6827.35  201.84   1
   1  25   3   51.30   18.16   1
   3  25   3 3091.11   83.12   1
   5  25   3 2873.06   75.71   1
  -6  26   3 3463.95  206.12   1
  -4  26   3 3485.61  227.07   1
  -2  26   3 4746.43  146.14   1
   0  26   3 2284.47  139.06   1
   2  26   3 7008.07  224.24   1
   4  26   3 6755.24  165.94   1
   6  26   3 2288.38  109.45   1
  -5  27   3   71.75   41.48   1
  -3  27   3  540.77   66.01   1
  -1  27   3   85.54   18.13   1
   1  27   3  162.63   23.63   1
   3  27   3 1403.92   39.32   1
   5  27   3   52.18   13.47   1
  -6  28   3 8544.82  496.59   1
  -4  28   3 5156.45  246.56   1
  -2  28   3 1974.08   73.07   1
   0  28   3 2620.69  259.08   1
   2  28   3 5086.87  157.02   1
   4  28   3 9915.72  235.66   1
   6  28   3 1369.43   88.18   1
  -5  29   3  197.77   74.71   1
  -3  29   3  639.31  117.15   1
  -1  29   3 3312.02  124.52   1
   1  29   3 1058.95   58.29   1
   3  29   3 1883.97  100.22   1
   5  29   3 1133.75   56.26   1
  -6  30   3  889.69  145.24   1
  -4  30   3 3174.87  179.24   1
  -2  30   3 1338.10   51.96   1
   0  30   3  551.46   39.92   1
   2  30   3 4911.70  188.13   1
   4  30   3 2147.28  153.30   1
   6  30   3 1702.96   92.68   1
  -5  31   3   57.57   42.09   1
  -3  31   3 3087.47  178.46   1
  -1  31   3 1873.79   99.06   1
   1  31   3 1375.88   75.04   1
   3  31   3 1356.57   89.31   1
   5  31   3 1039.85   74.26   1
  -6  32   3   97.67   46.44   1
  -4  32   3  806.72  126.97   1
  -2  32   3  704.59  108.49   1
   0  32   3 1195.79   65.79   1
   2  32   3  617.97   48.09   1
   4  32   3  753.33   56.70   1
  -5  33   3  202.11   48.44   1
  -3  33   3  934.30   97.49   1
  -1  33   3 2624.88  238.60   1
   1  33   3 3072.53  123.37   1
   3  33   3 1366.22   89.93   1
   5  33   3  467.94   67.93   1
  -4  34   3   58.44   60.62   1
  -2  34   3  938.52   46.14   1
   0  34   3  920.67   63.21   1
   2  34   3 1348.30   83.48   1
   4  34   3  439.89   72.27   1
  -5  35   3  875.42  125.23   1
  -3  35   3  788.19   89.84   1
  -1  35   3  252.96   30.94   1
   1  35   3  170.56   35.95   1
   3  35   3  706.95   58.34   1
   5  35   3  464.74   55.65   1
  -4  36   3  222.38   53.75   1
  -2  36   3  176.74   31.31   1
   0  36   3 1850.21   94.71   1
   2  36   3   29.75   32.23   1
   4  36   3  612.41   81.13   1
  -3  37   3  942.91   99.67   1
  -1  37   3 2035.09   98.35   1
   1  37   3 1789.05  104.32   1
   3  37   3  281.24   68.22   1
  -4  38   3  124.19   47.40   1
  -2  38   3  440.23   44.68   1
   0  38   3 2207.33  103.46   1
   2  38   3  295.51   42.52   1
   4  38   3   53.12   44.92   1
  -3  39   3  518.33   82.53   1
  -1  39   3 1561.70   89.79   1
   1  39   3 1026.70   94.07   1
   3  39   3  244.28   46.88   1
  -2  40   3 1585.25  100.49   1
   0  40   3 2721.01  185.90   1
   2  40   3 1086.34   74.59   1
  -3  41   3  345.53   78.62   1
  -1  41   3  309.71   37.02   1
   1  41   3  328.56   45.67   1
   3  41   3 1153.84  100.36   1
  -2  42   3  676.56  103.67   1
   0  42   3 1797.72  157.89   1
   2  42   3 2951.22  152.84   1
  -1  43   3 1489.52  130.67   1
   1  43   3  421.13   62.43   1
   0  44   3  473.08   72.98   1
  -8   0   4 2560.87  193.59   1
  -6   0   4 3065.81  172.98   1
  -4   0   4 2164.04  117.23   1
  -2   0   411725.80  458.58   1
   0   0   481294.10 3714.94   1
   2   0   440572.60 1176.97   1
   4   0   4 1244.10   33.33   1
   6   0   4 6411.24  170.83   1
   8   0   4 3429.12  102.63   1
  -7   1   4  123.91   42.57   1
  -5   1   4 2110.96  119.24   1
  -3   1   4 2648.30   93.74   1
  -1   1   4  664.25   30.87   1
   1   1   414462.80  251.97   1
   3   1   4  366.19   27.09   1
   5   1   4 2064.49   40.09   1
   7   1   4   38.45   14.49   1
  -8   2   4  361.69   73.36   1
  -6   2   4  702.37   68.01   1
  -4   2   4 1339.62   66.38   1
  -2   2   410472.60  284.80   1
   0   2   451288.10 1251.02   1
   2   2   418836.30  390.76   1
   4   2   4 4070.61   82.34   1
   6   2   4 2936.13   58.20   1
   8   2   4 2295.53   62.82   1
  -7   3   4 2632.39  145.26   1
  -5   3   4 3205.32  131.24   1
  -3   3   4  551.33   32.67   1
  -1   3   4 7365.23  183.97   1
   1   3   423767.30  441.47   1
   3   3   412315.50  832.10   1
   5   3   4 3923.56   65.69   1
   7   3   4  608.84   22.95   1
  -8   4   4  442.21  103.46   1
  -6   4   4  590.80   67.17   1
  -4   4   4 4866.24  178.21   1
  -2   4   412239.00  321.75   1
   0   4   412898.90  260.16   1
   2   4   4 3732.61   64.46   1
   4   4   4 6056.12  121.34   1
   6   4   4  861.94   26.03   1
   8   4   4  321.47   31.80   1
  -7   5   4 3159.40  195.11   1
  -5   5   4 3862.02  132.97   1
  -3   5   4  638.81   37.75   1
  -1   5   4  486.89   24.48   1
   1   5   410163.40  205.11   1
   3   5   430495.00 1111.84   1
   5   5   4 7529.73  116.65   1
   7   5   4  712.96   30.22   1
  -8   6   4 1738.63  113.31   1
  -6   6   4 1211.12   86.49   1
  -4   6   4 7409.20  221.16   1
  -2   6   420884.30  575.12   1
   0   6   4 3921.69   75.59   1
   2   6   4 6897.64  189.20   1
   4   6   4 1435.41   28.19   1
   6   6   4 3629.52   66.54   1
   8   6   4  578.75   24.91   1
  -7   7   4   71.65   50.00   1
  -5   7   4  562.24   49.90   1
  -3   7   4 2570.78  104.15   1
  -1   7   4 2948.70   76.99   1
   1   7   4 1015.97   22.22   1
   3   7   411421.60  262.52   1
   5   7   4 5717.87   97.81   1
   7   7   4 1268.08   42.22   1
  -8   8   4 2174.49  150.73   1
  -6   8   4 4111.38  152.74   1
  -4   8   4 6454.10  193.66   1
  -2   8   411072.50  290.97   1
   0   8   4 5309.14  107.62   1
   2   8   4 1987.83  130.85   1
   4   8   4 9062.70  201.56   1
   6   8   4  759.29   22.11   1
   8   8   4  109.18   15.36   1
  -7   9   4 2218.34  116.39   1
  -5   9   4 1725.92   80.66   1
  -3   9   4  378.15   28.58   1
  -1   9   4  313.16   20.77   1
   1   9   4 2456.00   45.95   1
   3   9   4 2508.82   36.40   1
   5   9   4  160.89   12.49   1
   7   9   4  753.56   32.54   1
  -8  10   4  806.55   94.02   1
  -6  10   4 3699.63  197.53   1
  -4  10   4 4966.18  169.11   1
  -2  10   4 2680.85  101.11   1
   0  10   4 2171.91   50.05   1
   2  10   4 1084.71   85.23   1
   4  10   4 6531.30  239.84   1
   6  10   4    7.19    6.83   1
  -7  11   4 1961.50  130.12   1
  -5  11   4 7936.59  270.00   1
  -3  11   4 4481.26  124.79   1
  -1  11   4 2625.91   82.96   1
   1  11   4 4233.06  109.80   1
   3  11   4 8708.77  195.24   1
   5  11   4 3651.91   62.33   1
   7  11   4   25.12    9.60   1
  -8  12   4   20.42   36.50   1
  -6  12   4  919.50  104.95   1
  -4  12   4 4275.08  139.50   1
  -2  12   4  647.39   49.38   1
   0  12   4 1738.07   68.89   1
   2  12   4 2924.55   86.01   1
   4  12   4 2109.14   65.42   1
   6  12   4 3851.75   79.75   1
  -7  13   4 1703.45  119.20   1
  -5  13   4 1053.10   78.14   1
  -3  13   4 3326.26  115.08   1
  -1  13   4  237.76   58.57   1
   1  13   4 2500.12   95.27   1
   3  13   4 4061.16  125.00   1
   5  13   4 3931.68   79.31   1
   7  13   4  233.52   14.79   1
  -8  14   4  186.72  118.71   1
  -6  14   4  389.99   59.67   1
  -4  14   4 2572.86   94.28   1
  -2  14   4 6998.22  223.25   1
   2  14   4 3051.46   93.74   1
   4  14   4 7016.23  167.02   1
   6  14   4 3383.60   76.03   1
  -7  15   4  590.60   86.88   1
  -5  15   4  797.22   59.63   1
  -3  15   4 7689.55  220.55   1
  -1  15   4  594.50   46.70   1
   1  15   4 1339.05   93.40   1
   3  15   4 1418.73   66.97   1
   5  15   4 1004.35   27.83   1
   7  15   4  508.65   37.44   1
  -6  16   4 1396.37   84.68   1
  -4  16   4  884.05   60.76   1
  -2  16   4 3239.29   97.64   1
   0  16   4 2043.78   85.16   1
   2  16   4 9187.37  247.47   1
   4  16   4 4140.45  245.29   1
   6  16   4 1455.93   44.19   1
  -7  17   4  485.89  138.63   1
  -5  17   4  308.48   59.49   1
  -3  17   4 3553.08  126.77   1
  -1  17   4 5848.59  170.60   1
   1  17   4  945.27   40.92   1
   3  17   4 4521.18  347.00   1
   5  17   4  489.04   19.36   1
   7  17   4 1016.18   60.50   1
  -6  18   4  140.37   92.53   1
  -4  18   4 1597.96  144.02   1
  -2  18   4 1781.03   94.80   1
   0  18   4 1352.17   49.74   1
   2  18   4 3534.87  274.47   1
   4  18   4 2187.71  142.11   1
   6  18   4  328.57   22.81   1
  -7  19   4 1553.00  134.37   1
  -5  19   4  694.36  116.89   1
  -3  19   4 3753.30  226.20   1
  -1  19   415921.40  458.84   1
   1  19   410734.90  293.60   1
   3  19   4 1576.06  104.10   1
   5  19   4 2257.05   50.83   1
   7  19   4 2623.07  125.57   1
  -6  20   4  296.91   63.75   1
  -4  20   4  251.43   49.31   1
  -2  20   4 4021.25  234.99   1
   0  20   4  180.78   20.60   1
   2  20   4  582.40   78.49   1
   4  20   4  261.50   55.38   1
   6  20   4  637.06   25.05   1
  -7  21   4 2043.58  213.86   1
  -5  21   4  826.98   88.19   1
  -3  21   4 3559.88  174.72   1
  -1  21   4 4739.42  137.98   1
   1  21   410163.30  495.89   1
   3  21   4  885.08   59.62   1
   5  21   4 5038.15  157.09   1
   7  21   4 2204.98   99.98   1
  -6  22   4  367.53  108.01   1
  -4  22   4 3507.79  227.68   1
  -2  22   4 1115.02   85.49   1
   0  22   4 3566.15  108.56   1
   2  22   4 1859.85  192.24   1
   4  22   4 4112.17  161.07   1
   6  22   4  453.50   52.99   1
  -7  23   4  259.17   68.44   1
  -5  23   4 2357.37  149.50   1
  -3  23   4 1469.77  160.46   1
  -1  23   4 6185.51  200.90   1
   1  23   4  328.88   27.27   1
   3  23   4 2715.13  144.93   1
   5  23   4 2059.42   90.99   1
  -6  24   4 1904.17  138.80   1
  -4  24   4 5014.17  241.08   1
  -2  24   4  488.41   57.31   1
   0  24   4 2159.83   85.41   1
   2  24   4 7125.48  494.46   1
   4  24   4 6955.39  275.92   1
   6  24   4 1611.21   89.42   1
  -7  25   4  152.72  116.89   1
  -5  25   4 4658.03  243.77   1
  -3  25   4 4474.27  236.38   1
  -1  25   4 3370.12  126.44   1
   1  25   4  526.73   38.48   1
   3  25   4 1503.41   87.76   1
   5  25   4  951.58   57.98   1
  -6  26   4 2160.64  208.29   1
  -4  26   4 1024.49  130.54   1
  -2  26   4  962.22   66.70   1
   0  26   4  860.41   53.99   1
   2  26   4 4204.09  155.98   1
   4  26   4 2451.94  108.20   1
   6  26   4  539.76   71.04   1
  -5  27   4 3428.04  261.43   1
  -3  27   411041.70  509.81   1
  -1  27   4 2319.35   88.28   1
   1  27   4  890.03   57.78   1
   3  27   4 2669.06  142.37   1
   5  27   4 1252.57   85.65   1
  -6  28   4  135.06   57.23   1
  -4  28   4  439.02   68.97   1
  -2  28   4  639.73  356.53   1
   0  28   4 1592.75   76.07   1
   2  28   4 1258.60   72.06   1
   4  28   4  611.85   69.63   1
   6  28   4   26.52   36.18   1
  -5  29   4 3337.41  201.24   1
  -3  29   4 6108.40  378.05   1
  -1  29   4 1298.80   59.83   1
   1  29   4 1363.95   68.71   1
   3  29   4 1064.56   67.01   1
   5  29   4 1336.63  113.19   1
  -6  30   4 1868.43  141.32   1
  -4  30   4 1591.87  117.23   1
  -2  30   4  582.32   41.70   1
   0  30   4  680.99   68.50   1
   2  30   4 6749.24  213.26   1
   4  30   4 3961.76  161.26   1
  -5  31   4 1072.49  159.76   1
  -3  31   4 1360.88  179.59   1
  -1  31   4 5743.61  183.55   1
   1  31   4  437.08   38.65   1
   3  31   4 2663.90  111.25   1
   5  31   4  938.14   66.72   1
  -4  32   4 1810.07  174.89   1
  -2  32   4  307.91   42.14   1
   0  32   4 4069.87  283.95   1
   2  32   4 3003.23  129.64   1
   4  32   4 3134.85  161.55   1
  -5  33   4  158.11  102.71   1
  -3  33   4 1766.07  191.59   1
  -1  33   4 1495.69   92.95   1
   1  33   4 6095.41  235.27   1
   3  33   4  469.07   63.09   1
   5  33   4 2733.53  129.48   1
  -4  34   4  407.27  120.89   1
  -2  34   4  135.09   33.53   1
   0  34   4 3484.41  129.58   1
   2  34   4  581.76   58.18   1
   4  34   4  187.38   48.82   1
  -5  35   4   20.52   40.96   1
  -3  35   4  425.36   81.32   1
  -1  35   4 4843.83  205.51   1
   1  35   4 8795.43  332.98   1
   3  35   4 1488.85  104.81   1
  -4  36   4  904.73   98.97   1
  -2  36   4  318.33   35.57   1
   0  36   4  966.65   61.15   1
   2  36   4 1198.18   71.72   1
   4  36   4  436.29   63.21   1
  -3  37   4   24.35   50.18   1
  -1  37   4 4327.11  196.94   1
   1  37   4 2433.32  151.72   1
   3  37   4 3511.56  175.88   1
  -4  38   4   46.96   40.18   1
  -2  38   4  944.20   59.01   1
   0  38   4  676.14   68.27   1
   2  38   4 3628.88  165.72   1
  -3  39   4 1831.73  152.28   1
  -1  39   4  627.26   49.34   1
   1  39   4  702.64   59.17   1
   3  39   4  774.39   91.93   1
  -2  40   4  838.45   82.23   1
   0  40   4  910.10  102.23   1
   2  40   4 2063.83  127.33   1
  -1  41   4 1920.60   93.80   1
   1  41   4  578.07   93.03   1
  -2  42   4  970.92  202.03   1
   0  42   4  895.50   66.66   1
  -1  43   4 1039.38   88.86   1
   1  43   4 1408.62   87.45   1
  -7   1   5 3368.61  154.29   1
  -5   1   5 3556.43  169.00   1
  -3   1   5 3579.64  123.87   1
  -1   1   5104103.0 3697.69   1
   1   1   580242.20 1863.81   1
   3   1   535036.70  720.99   1
   5   1   5 2585.79  100.14   1
   7   1   5 2646.71   59.03   1
  -8   2   5  766.02   97.05   1
  -6   2   5  313.47   50.86   1
  -4   2   5 1243.83   61.26   1
  -2   2   5 9916.41  268.74   1
   0   2   532432.50  931.50   1
   2   2   5  429.47   20.85   1
   4   2   5 2033.34   78.84   1
   6   2   5 2058.76   53.21   1
  -7   3   5  940.75   94.92   1
  -5   3   5 1583.52  117.63   1
  -3   3   520289.40  605.09   1
  -1   3   5 9201.72  241.45   1
   1   3   566579.90 1504.75   1
   3   3   515278.40  340.77   1
   5   3   5 4305.45  165.37   1
   7   3   5  376.17   20.56   1
  -8   4   5  459.02   84.02   1
  -6   4   5 1386.03   95.81   1
  -4   4   5 4221.46  175.82   1
  -2   4   538523.10 1169.60   1
   0   4   511472.50  248.50   1
   2   4   5 2432.98   44.91   1
   4   4   5 4710.07  141.20   1
   6   4   5 6818.99  232.37   1
  -7   5   5  341.01   88.68   1
  -5   5   5 2135.38  111.59   1
  -3   5   5 4906.57  159.82   1
  -1   5   5 9333.64  250.13   1
   1   5   5 1492.87   36.75   1
   3   5   5 7544.60  191.56   1
   5   5   5 1455.16   48.69   1
   7   5   5  544.80   22.82   1
  -8   6   5  254.91   61.87   1
  -6   6   5 1076.45   88.33   1
  -4   6   514375.80  445.20   1
  -2   6   5 9519.78  254.34   1
   0   6   5  261.86   67.23   1
   2   6   516265.60  299.49   1
   4   6   5 4490.78  116.65   1
   6   6   5 3643.86  145.32   1
  -7   7   5 1303.74  108.54   1
  -5   7   5  762.82   71.25   1
  -3   7   5  953.22   48.08   1
  -1   7   5 3905.93  224.29   1
   1   7   5 5212.34  102.56   1
   3   7   5 3046.94   93.01   1
   5   7   5 1152.26   26.56   1
   7   7   5 1978.76   80.38   1
  -8   8   5  102.33   59.52   1
  -6   8   5 1538.17  132.74   1
  -4   8   510884.20  343.02   1
  -2   8   5  749.84   36.23   1
   0   8   5  488.20   26.14   1
   2   8   5 4842.85   73.60   1
   4   8   5 4367.61   81.27   1
   6   8   5  648.67   22.88   1
  -7   9   5 1485.43  100.94   1
  -5   9   5 1018.49   78.33   1
  -3   9   5 2006.41   74.33   1
  -1   9   5 1841.70  246.34   1
   1   9   5 1241.09   29.87   1
   3   9   5 1511.19   66.32   1
   5   9   5 5742.23  116.19   1
   7   9   5  942.31   28.46   1
  -8  10   5  121.54   50.53   1
  -6  10   5 1399.65  130.15   1
  -4  10   5 2481.12  128.70   1
  -2  10   5  953.53   42.72   1
   0  10   5 3363.95   81.37   1
   2  10   5 2930.00  145.02   1
   4  10   5 2656.70   42.92   1
   6  10   5 1533.01   40.98   1
  -7  11   5  940.77  103.35   1
  -5  11   5 3723.84  141.92   1
  -3  11   5 8376.63  253.36   1
  -1  11   5  143.91   17.22   1
   1  11   5 3375.15   76.58   1
   3  11   5 3070.41   83.80   1
   5  11   5 3224.85   54.82   1
   7  11   5  931.85   31.49   1
  -8  12   5  520.21  122.86   1
  -6  12   5 1674.49  110.89   1
  -4  12   5  823.53   62.45   1
  -2  12   5  495.03   32.10   1
   0  12   5  595.14   31.55   1
   2  12   5 4883.09  385.62   1
   4  12   5 2638.44   70.57   1
   6  12   5 1123.58   28.21   1
  -7  13   5 1880.04  117.96   1
  -5  13   512975.40  414.48   1
  -3  13   5 7484.68  215.46   1
  -1  13   5 2238.33   65.01   1
   1  13   5 5073.26  138.72   1
   3  13   519270.60  553.20   1
   5  13   5 6115.25  108.48   1
   7  13   5 1088.54   72.28   1
  -6  14   5  255.56   58.76   1
  -4  14   5  848.39   56.17   1
  -2  14   5 4002.92  118.50   1
   0  14   5 7060.78  173.59   1
   2  14   5 1104.04  101.75   1
   4  14   5  311.81   51.80   1
   6  14   5  419.69   16.02   1
  -7  15   5 1920.61  169.84   1
  -5  15   5 3404.51  136.97   1
  -3  15   5 8235.57  254.93   1
  -1  15   5 8391.44  186.51   1
   1  15   520161.10  608.08   1
   3  15   511665.80  474.80   1
   5  15   5 6523.96  151.76   1
   7  15   5 1463.33   77.22   1
  -6  16   5 1048.90  114.73   1
  -4  16   5 1953.64  101.90   1
  -2  16   510125.80  295.08   1
   0  16   510704.60  306.35   1
   2  16   5 1883.62  125.15   1
   4  16   5 1062.69   62.78   1
   6  16   5  423.16   18.07   1
  -7  17   5 2213.61  170.28   1
  -5  17   5  114.92   66.28   1
  -3  17   5 6244.95  205.03   1
  -1  17   514915.40  434.58   1
   1  17   515557.30  609.04   1
   3  17   5 6300.02  354.74   1
   5  17   5 3925.95  115.73   1
   7  17   5 1555.06  108.10   1
  -6  18   5 3043.90  194.29   1
  -4  18   5 2603.03  138.74   1
  -2  18   5 7411.97  323.70   1
   0  18   534469.10 1081.26   1
   2  18   518386.20  535.21   1
   4  18   5  296.94   42.11   1
   6  18   5 2790.47  117.79   1
  -7  19   5  309.00   79.40   1
  -5  19   5  231.16   61.05   1
  -3  19   5  121.67   49.66   1
  -1  19   510235.30  306.46   1
   1  19   5 3365.97  295.87   1
   3  19   5 2250.05  172.89   1
   5  19   5 1146.21   55.09   1
   7  19   5   62.96   32.77   1
  -6  20   5 5027.99  352.92   1
  -4  20   5 3657.02  187.85   1
  -2  20   5 4330.33  208.03   1
   0  20   527944.00  878.49   1
   2  20   519973.30 1146.94   1
   4  20   5 5995.65  403.53   1
   6  20   5 1003.18   87.86   1
  -7  21   5  607.04   97.06   1
  -5  21   5  382.84  101.06   1
  -3  21   5  354.57   68.18   1
  -1  21   5  555.07   59.62   1
   1  21   5  105.22   26.39   1
   3  21   5   69.37   22.77   1
   5  21   5  487.97   46.80   1
  -6  22   5 2920.84  193.50   1
  -4  22   5 7915.00  364.75   1
  -2  22   5 3049.64  163.24   1
   0  22   5 3736.86  145.74   1
   2  22   513312.20 1399.02   1
   4  22   5 9340.16  500.50   1
   6  22   5  188.89   40.69   1
  -7  23   5  944.91  177.07   1
  -5  23   5 1781.98  136.89   1
  -3  23   5  651.57   80.88   1
  -1  23   5 1661.10   71.84   1
   1  23   5  600.24   56.90   1
   3  23   5 3136.72  265.73   1
   5  23   5 2349.69  109.58   1
  -6  24   5 1400.54  183.24   1
  -4  24   5 3723.64  206.55   1
  -2  24   5 4487.31  286.04   1
   0  24   5  259.54   40.65   1
   2  24   5 2688.38  105.32   1
   4  24   5 3133.75  143.75   1
   6  24   5 1179.84   79.16   1
  -5  25   5 1196.86  174.37   1
  -3  25   5 3372.72  245.60   1
  -1  25   5 1191.28   64.81   1
   1  25   5  614.40   64.67   1
   3  25   5 3705.72  205.20   1
   5  25   5 2725.27  126.35   1
  -6  26   5 1701.89  139.85   1
  -4  26   5  940.82  143.50   1
  -2  26   5 2154.99  153.33   1
   0  26   5 1340.91   60.13   1
   2  26   5 1566.43   97.32   1
   4  26   5 1575.03  123.54   1
   6  26   5 1076.16   71.51   1
  -5  27   5  243.16   66.70   1
  -3  27   5  200.90   59.92   1
  -1  27   5   12.75   22.23   1
   1  27   5  144.11   45.83   1
   3  27   5  712.58   66.47   1
   5  27   5  546.77   77.50   1
  -6  28   5  477.89   82.19   1
  -4  28   5 1146.59  111.32   1
  -2  28   5  704.44   89.14   1
   0  28   5 1777.85  137.84   1
   2  28   5 2921.45  120.80   1
   4  28   5  809.12   77.96   1
  -5  29   5 1150.42  115.84   1
  -3  29   5 3782.26  215.59   1
  -1  29   5  755.42   56.47   1
   1  29   5  219.49   34.57   1
   3  29   5  417.94   58.99   1
   5  29   5  256.18   53.96   1
  -4  30   5 1654.49  132.02   1
  -2  30   5 2359.63  172.98   1
   0  30   5   29.81   24.26   1
   2  30   5  409.11   47.04   1
   4  30   5  832.51   71.92   1
  -5  31   5  984.92  162.63   1
  -3  31   5 1175.47  113.67   1
  -1  31   5 1290.68   76.66   1
   1  31   5  339.83   38.84   1
   3  31   5 1384.96   94.93   1
   5  31   5  921.71  130.62   1
  -4  32   5 2740.98  249.34   1
  -2  32   5 1790.99  227.42   1
   0  32   5  892.81   86.39   1
   2  32   5 4045.21  167.47   1
   4  32   5 2161.43  137.55   1
  -5  33   5    2.70   43.92   1
  -3  33   5  278.56  120.45   1
  -1  33   5 1580.79   90.65   1
   1  33   5  564.52   56.37   1
   3  33   5   20.96   28.19   1
  -4  34   5 2182.39  220.03   1
  -2  34   5 2006.43  152.02   1
   0  34   5 6374.30  241.76   1
   2  34   5 5152.28  233.67   1
   4  34   5 3298.58  157.22   1
  -3  35   5   25.39   93.67   1
  -1  35   5 1307.39   87.51   1
   1  35   5   15.78   23.23   1
   3  35   5  935.03   87.24   1
  -4  36   5  788.37  101.41   1
  -2  36   5 3833.22  249.25   1
   0  36   5 7840.53  296.67   1
   2  36   5 7032.15  281.27   1
   4  36   5  498.92  106.53   1
  -3  37   5 1186.77  194.20   1
  -1  37   5 4118.43  196.31   1
   1  37   5 2491.76  134.71   1
   3  37   5  293.04   67.90   1
  -2  38   5 1749.11  169.41   1
   0  38   5 4543.16  182.24   1
   2  38   5 2329.83  135.93   1
  -3  39   5 2408.42  262.21   1
  -1  39   5 2452.89  123.42   1
   1  39   5 4608.76  207.49   1
  -2  40   5 1030.58  137.93   1
   0  40   5 1110.45   82.51   1
   2  40   5  125.01   49.85   1
  -1  41   5 1358.95  121.02   1
   1  41   5 1042.48   90.28   1
   0  42   5   89.95   58.11   1
  -8   0   6 2704.46  320.13   1
  -6   0   6 6139.88  321.70   1
  -4   0   6 8713.45  440.93   1
  -2   0   651886.80 2421.29   1
   0   0   613808.50  529.29   1
   2   0   614597.10  385.18   1
   4   0   6 5500.36  123.69   1
   6   0   6 4638.37  356.08   1
  -7   1   6  662.79   92.74   1
  -5   1   6 1015.26   69.15   1
  -3   1   6 8735.18  273.14   1
  -1   1   6 2455.44   90.08   1
   1   1   6 2583.24   51.64   1
   3   1   6  412.29   14.65   1
   5   1   6  207.76   11.85   1
   7   1   6  594.41   34.97   1
  -8   2   6 3664.62  186.18   1
  -6   2   6 3821.32  159.76   1
  -4   2   6 9929.02  326.48   1
  -2   2   619110.10  546.17   1
   0   2   615246.90  413.67   1
   2   2   610086.50  186.43   1
   4   2   6 8277.06  132.83   1
   6   2   6  686.69   36.56   1
  -7   3   6  873.57   84.19   1
  -5   3   6 2080.54   99.22   1
  -3   3   611133.50  323.82   1
  -1   3   622479.80  643.50   1
   1   3   610217.90  225.93   1
   3   3   6  973.87   28.62   1
   5   3   6  771.92   24.07   1
   7   3   6 1368.26   54.04   1
  -8   4   6 1595.88  121.42   1
  -6   4   6 3136.32  161.23   1
  -4   4   6 7247.18  225.90   1
  -2   4   6 1938.54   80.03   1
   0   4   620913.10  658.27   1
   2   4   6 8364.40  155.91   1
   4   4   6 2981.74   58.04   1
   6   4   6  424.95   19.90   1
  -7   5   6  137.29   53.07   1
  -5   5   611629.90  378.03   1
  -3   5   614017.80  406.25   1
  -1   5   618167.30  523.22   1
   1   5   6 7033.77  148.63   1
   3   5   6 2109.00   39.80   1
   5   5   6 1037.94   31.53   1
   7   5   6  705.91   25.44   1
  -8   6   6  286.31  113.55   1
  -6   6   6 4216.84  191.36   1
  -4   6   6  622.03   50.80   1
  -2   6   6  561.78   40.74   1
   0   6   6 8316.39  187.67   1
   2   6   6 7547.99  136.59   1
   4   6   6 2332.71   51.19   1
   6   6   6 4212.25  106.59   1
  -7   7   6 1081.05  108.42   1
  -5   7   6 3346.74  136.33   1
  -3   7   613503.50  393.25   1
  -1   7   6 4675.21  125.94   1
   1   7   6 2936.05   72.49   1
   3   7   6 1004.43   20.56   1
   5   7   6 1308.81   33.79   1
   7   7   6  648.47   26.86   1
  -8   8   6  265.16   67.00   1
  -6   8   6  121.06   42.58   1
  -4   8   6  226.98   45.72   1
  -2   8   6 6370.83  178.45   1
   0   8   6   50.86   16.70   1
   2   8   6 3385.85   76.36   1
   4   8   612593.50  452.94   1
   6   8   6 4550.95   81.87   1
  -7   9   6  141.97   81.10   1
  -5   9   6  292.56   45.88   1
  -3   9   6 5031.10  155.00   1
  -1   9   6 6337.82  178.26   1
   1   9   6 3405.19   76.98   1
   3   9   6 3394.51   94.83   1
   5   9   6 4646.78   89.73   1
   7   9   6  558.33   33.15   1
  -6  10   6  438.59   59.56   1
  -4  10   6 4003.74  157.25   1
  -2  10   6  778.34   47.39   1
   0  10   6 1737.75   45.65   1
   2  10   610249.70  314.61   1
   4  10   610994.40  540.46   1
   6  10   6  837.06   23.91   1
  -7  11   6  839.10   84.97   1
  -5  11   6 2057.53  111.25   1
  -3  11   6  266.23   38.90   1
  -1  11   6 4817.17  130.88   1
   1  11   6 2935.41   64.14   1
   3  11   6 9538.50  840.98   1
   5  11   6 3262.13   78.91   1
   7  11   6  853.11   47.80   1
  -6  12   6 1071.88   99.04   1
  -4  12   610307.20  340.94   1
  -2  12   620980.60  616.71   1
   0  12   6  948.45   29.90   1
   2  12   6 6470.53  254.95   1
   4  12   6 3485.12   92.43   1
   6  12   6  904.18   21.95   1
  -7  13   6  443.39   84.95   1
  -5  13   6  612.65   71.12   1
  -3  13   6 1006.17   53.43   1
  -1  13   6 7562.56  181.23   1
   1  13   6 7791.12  230.12   1
   3  13   6 2257.38  218.12   1
   5  13   6 1182.88   37.56   1
   7  13   6 1002.05   91.97   1
  -6  14   6 1664.17  123.06   1
  -4  14   612060.50  394.71   1
  -2  14   623379.80  729.26   1
   0  14   6 3323.73   84.57   1
   2  14   6 8597.82  280.21   1
   4  14   6 2421.76  118.00   1
   6  14   6 2950.39  113.64   1
  -7  15   6 2641.46  146.35   1
  -5  15   6 5763.54  227.52   1
  -3  15   6 2308.28  119.07   1
  -1  15   6 3122.81   78.36   1
   1  15   620712.20  653.79   1
   3  15   6 7858.68  509.16   1
   5  15   6  256.73   33.18   1
  -6  16   6 1371.31  110.31   1
  -4  16   6 3194.38  140.22   1
  -2  16   615481.40  538.29   1
   0  16   637988.30 1198.02   1
   2  16   6 3546.38  189.42   1
   4  16   6 4636.17  184.85   1
   6  16   6  875.22   75.19   1
  -7  17   6 2624.13  169.90   1
  -5  17   6 4230.73  213.29   1
  -3  17   6 2393.02  102.20   1
  -1  17   621941.00  544.78   1
   1  17   623522.50  781.93   1
   3  17   6 5946.69  212.10   1
   5  17   6  550.99   73.65   1
  -6  18   6 2934.00  192.37   1
  -4  18   6  189.93   36.20   1
  -2  18   6 5925.16  181.72   1
   0  18   618539.80  578.33   1
   2  18   610001.70  846.59   1
   4  18   6  320.06   37.49   1
   6  18   6  225.49   36.92   1
  -7  19   6 2463.29  195.07   1
  -5  19   6 2241.17  128.20   1
  -3  19   611243.60  364.01   1
  -1  19   628231.80  880.64   1
   1  19   621880.30  673.31   1
   3  19   6 5854.28  202.06   1
   5  19   6 1528.72  139.11   1
  -6  20   6 1237.82  125.76   1
  -4  20   6   -2.78   14.64   1
  -2  20   6  855.94   93.58   1
   0  20   6 1904.18   77.69   1
   2  20   611274.50  378.91   1
   4  20   6 1370.96  123.36   1
   6  20   6  272.74   36.67   1
  -7  21   6 1980.10  264.56   1
  -5  21   6 2384.33  168.81   1
  -3  21   611883.90  631.74   1
  -1  21   625509.80  843.38   1
   1  21   611790.40  757.10   1
   3  21   6 8194.85  450.54   1
   5  21   6 1388.46  154.37   1
  -6  22   6  121.76  104.62   1
  -4  22   6   26.70   47.22   1
  -2  22   6 6292.51  369.88   1
   0  22   6 1636.53   81.20   1
   2  22   6 2994.06  196.03   1
   4  22   6  367.79   51.53   1
   6  22   6 1339.15   88.35   1
  -5  23   6 4250.76  252.30   1
  -3  23   6 8403.50  403.53   1
  -1  23   6 3290.85  117.41   1
   1  23   6 8353.79  470.80   1
   3  23   6 6008.02  502.42   1
   5  23   6  726.55   93.14   1
  -6  24   6  457.45   94.01   1
  -4  24   6 2484.08  159.93   1
  -2  24   6 1075.63  104.71   1
   0  24   6 2478.21  105.49   1
   2  24   6 1629.67  102.19   1
   4  24   6  846.36   79.79   1
   6  24   6   67.03   39.63   1
  -5  25   6 2612.36  250.21   1
  -3  25   6 2685.93  172.20   1
  -1  25   6 3534.09  129.76   1
   1  25   6 1317.10   78.27   1
   3  25   6 3752.07  254.95   1
   5  25   6 1340.36  100.47   1
  -6  26   6  251.25   78.88   1
  -4  26   6 1156.59  170.81   1
  -2  26   6  293.43   66.62   1
   0  26   6 1097.54   90.88   1
   2  26   6  986.44   97.49   1
   4  26   6   53.43   31.20   1
  -5  27   6   82.19   52.01   1
  -3  27   6 3578.40  279.43   1
  -1  27   6 2793.50  120.13   1
   1  27   6 2525.48  168.33   1
   3  27   6  934.81   77.86   1
   5  27   6 6244.23  267.90   1
  -6  28   6  348.13  144.28   1
  -4  28   6  645.31   91.32   1
  -2  28   6   -1.39   85.32   1
   0  28   6  320.70   59.21   1
   2  28   6  324.13   61.66   1
   4  28   6  329.29   52.56   1
  -5  29   6  310.13   76.88   1
  -3  29   6 1675.79  139.50   1
  -1  29   6 1900.08  102.85   1
   1  29   6 1730.35  126.15   1
   3  29   6 1183.86   90.34   1
   5  29   6 3617.48  192.08   1
  -4  30   6 2229.87  166.89   1
  -2  30   6  357.01  124.54   1
   0  30   6  685.61   76.92   1
   2  30   6 1231.83  105.67   1
   4  30   6 1152.26  128.14   1
  -5  31   6 3146.69  289.60   1
  -3  31   6 1304.79  122.71   1
  -1  31   6 1434.48   94.51   1
   1  31   6 1167.14  102.27   1
   3  31   6 2742.10  147.04   1
  -4  32   6  501.03   90.36   1
  -2  32   6 2695.67  260.12   1
   0  32   6  956.09   90.28   1
   2  32   6 2069.52  146.08   1
   4  32   6  513.64   80.85   1
  -3  33   6 3785.48  244.56   1
  -1  33   6 1751.97  100.77   1
   1  33   6 2043.84  142.25   1
   3  33   6 3194.69  169.66   1
  -4  34   6  266.65  125.58   1
  -2  34   6 1079.54  192.81   1
   0  34   6 2730.79  214.03   1
   2  34   6 2164.63  113.55   1
   4  34   6  100.06   46.25   1
  -3  35   6 3309.15  230.38   1
  -1  35   6 4723.80  199.95   1
   1  35   6 2728.35  172.44   1
   3  35   6 1523.85  115.21   1
  -4  36   6   25.92   85.84   1
  -2  36   6  337.26  164.46   1
   0  36   6 1729.73  129.24   1
   2  36   6 2335.20  123.93   1
  -3  37   6  557.64   99.40   1
  -1  37   6 3307.11  165.89   1
   1  37   6 2843.22  136.42   1
   3  37   6 1651.03  111.09   1
  -2  38   6 1377.23  232.81   1
   0  38   6 4405.53  184.84   1
   2  38   6 1209.30  101.76   1
  -1  39   6 1016.62   74.58   1
   1  39   6 3119.98  153.16   1
   0  40   6 1508.88  113.87   1
  -7   1   7 4421.11  234.38   1
  -5   1   7 3930.33  204.13   1
  -3   1   7 4572.31  160.17   1
  -1   1   7 4350.20  133.41   1
   1   1   7 5775.45  127.56   1
   3   1   7  701.87   23.92   1
   5   1   7 2310.09   46.77   1
   7   1   7  209.18   16.44   1
  -6   2   7  308.32   68.76   1
  -4   2   7 7115.96  235.72   1
  -2   2   7 6597.41  190.42   1
   0   2   7 3943.62  112.57   1
   2   2   7 2204.34   52.63   1
   4   2   7 1703.74   36.20   1
   6   2   7  210.90   15.20   1
  -7   3   7 3763.83  210.87   1
  -5   3   7 4591.56  223.09   1
  -3   3   7  574.78   45.54   1
  -1   3   7 4857.22  158.01   1
   1   3   7 6723.76  149.18   1
   3   3   7 6304.88  125.32   1
   5   3   7  278.63   15.78   1
   7   3   7  370.48   20.87   1
  -6   4   7  867.54   99.17   1
  -4   4   7 5129.85  179.63   1
  -2   4   7 9330.26  280.22   1
   0   4   7 9396.83  263.82   1
   2   4   7 1133.52   28.24   1
   4   4   7 1157.81   28.67   1
   6   4   7  158.92   13.20   1
  -7   5   7 1529.88  133.16   1
  -5   5   7 2932.65  182.69   1
  -3   5   7 1211.53   60.92   1
  -1   5   7 9475.51  272.74   1
   1   5   712623.00  281.04   1
   3   5   7 6615.77  133.84   1
   5   5   7  327.80   16.07   1
   7   5   7  391.72   37.83   1
  -6   6   7 1487.24  102.57   1
  -4   6   7  459.35   57.60   1
  -2   6   7 4402.74  160.45   1
   0   6   7 1848.12   64.60   1
   2   6   7 3179.69   75.64   1
   4   6   7  641.05   19.17   1
   6   6   7  413.74   20.59   1
  -7   7   7 1064.42   97.71   1
  -5   7   710240.70  375.07   1
  -3   7   7 8533.27  271.72   1
  -1   7   7 6069.71  178.99   1
   1   7   711898.40  264.58   1
   3   7   710880.50  182.62   1
   5   7   7 3104.68   56.24   1
   7   7   7  658.82   42.68   1
  -6   8   7 1373.42  115.51   1
  -4   8   7 1686.24  100.31   1
  -2   8   7  990.59   56.37   1
   0   8   7 8223.18  179.59   1
   2   8   7  114.86   13.36   1
   4   8   7 4460.16   75.91   1
   6   8   7  721.08   24.98   1
  -7   9   7 1601.67  116.80   1
  -5   9   7 6992.68  276.52   1
  -3   9   715019.00  452.57   1
  -1   9   7 6125.46  178.15   1
   1   9   7 6610.14  159.70   1
   3   9   7 5300.66  175.12   1
   5   9   7 3806.76   98.05   1
  -6  10   7 2398.92  130.14   1
  -4  10   7 9850.18  321.27   1
  -2  10   7 9767.74  294.56   1
   0  10   7 2738.07   67.73   1
   2  10   712018.80  256.24   1
   4  10   7 5288.79  144.15   1
   6  10   7 1191.59   70.46   1
  -7  11   7  424.17   87.39   1
  -5  11   7 1991.70  122.57   1
  -3  11   7 8625.12  284.92   1
  -1  11   7 9541.26  263.94   1
   1  11   7  497.64   22.22   1
   3  11   7 1387.14   75.90   1
   5  11   7 2490.07  115.74   1
  -6  12   7  870.17   80.75   1
  -4  12   710021.90  349.70   1
  -2  12   7 7772.40  238.92   1
   0  12   710067.70  247.12   1
   2  12   717492.30  538.81   1
   4  12   7 1950.79  117.76   1
   6  12   7 1756.03   69.18   1
  -7  13   7 1080.50  121.25   1
  -5  13   7 1574.70  137.60   1
  -3  13   7 2156.69  101.89   1
  -1  13   7 5466.90  184.38   1
   1  13   7 3728.36   90.52   1
   3  13   7 2869.58  222.77   1
   5  13   7  691.59   59.05   1
  -6  14   7 1854.93  129.13   1
  -4  14   7  413.74   69.40   1
  -2  14   711304.40  353.54   1
   0  14   729185.80  719.11   1
   2  14   7 9089.22  281.63   1
   4  14   7 2014.47  128.63   1
   6  14   7  150.43   31.35   1
  -7  15   7  694.32  146.09   1
  -5  15   7 1374.29   86.61   1
  -3  15   7 8047.05  293.59   1
  -1  15   7 4186.83  136.40   1
   1  15   7 2003.15   88.10   1
   3  15   7  622.51   63.77   1
   5  15   7  266.81   55.83   1
  -6  16   7 2202.43  123.06   1
  -4  16   7 4815.49  172.29   1
  -2  16   7 4858.01  190.82   1
   0  16   712316.30  305.21   1
   2  16   7 4859.50  171.04   1
   4  16   7 3754.52  148.33   1
   6  16   7  424.25   44.73   1
  -7  17   7  232.62   68.81   1
  -5  17   7 2019.55  108.21   1
  -3  17   7 4997.72  169.59   1
  -1  17   7 8266.04  195.59   1
   1  17   7 2200.55   97.90   1
   3  17   7  283.07   34.67   1
   5  17   7   14.24   32.35   1
  -6  18   7 1989.18  136.48   1
  -4  18   7 2343.93  118.82   1
  -2  18   7 9373.70  285.49   1
   0  18   7  973.72   54.79   1
   2  18   7 5985.20  333.57   1
   4  18   7 2422.44  116.17   1
   6  18   7  157.48   34.47   1
  -5  19   7 1068.37   81.06   1
  -3  19   7 2881.46  145.83   1
  -1  19   7 1036.75   40.79   1
   1  19   7 2294.33  125.32   1
   3  19   7 1006.71   96.32   1
   5  19   7  283.12   52.07   1
  -6  20   7 1488.74  102.09   1
  -4  20   7 2433.58  110.48   1
  -2  20   7 8537.72  285.09   1
   0  20   7 2474.06  117.11   1
   2  20   7  434.82   41.99   1
   4  20   7 2736.11  113.79   1
   6  20   7  433.83   48.25   1
  -5  21   7   85.44   35.40   1
  -3  21   7 2706.83  111.75   1
  -1  21   7 6535.32  257.87   1
   1  21   7 4203.98  161.75   1
   3  21   7 1623.30   87.45   1
   5  21   7   31.21   26.74   1
  -6  22   7 1658.14  228.73   1
  -4  22   7 2081.24  217.68   1
  -2  22   7  767.50   98.62   1
   0  22   712715.00  424.90   1
   2  22   7  191.70   33.20   1
   4  22   7  800.88   71.49   1
  -5  23   7  108.54   74.27   1
  -3  23   711126.90  634.52   1
  -1  23   7 5179.33  185.90   1
   1  23   7 3924.62  267.91   1
   3  23   7  618.74   59.55   1
   5  23   7 2307.34  183.11   1
  -6  24   7 2319.27  196.55   1
  -4  24   7  247.08   70.97   1
  -2  24   7 3741.73  225.25   1
   0  24   7 3203.08  133.76   1
   2  24   7 5003.66  175.69   1
   4  24   7  875.11   82.40   1
  -5  25   7 2619.49  275.60   1
  -3  25   7 2501.04  181.85   1
  -1  25   7 5705.35  200.14   1
   1  25   7  144.87   37.47   1
   3  25   7 1460.25  155.63   1
   5  25   7 1691.20  120.93   1
  -4  26   7 4007.25  242.03   1
  -2  26   7 2245.96  229.94   1
   0  26   7 2675.88  120.47   1
   2  26   7 3765.47  202.51   1
   4  26   7 4297.11  314.22   1
  -5  27   7  558.95  103.75   1
  -3  27   7  345.53   79.84   1
  -1  27   7  471.22   49.01   1
   1  27   7   62.29   30.49   1
   3  27   7  124.36   38.59   1
   5  27   7  147.07   59.23   1
  -4  28   7 5972.38  423.10   1
  -2  28   7 3256.45  205.68   1
   0  28   7 1997.98  105.44   1
   2  28   7 2600.85  165.76   1
   4  28   7 7268.34  520.64   1
  -5  29   7  872.82  119.23   1
  -3  29   7  506.85   89.06   1
  -1  29   7 1811.04  105.76   1
   1  29   7   61.48   36.08   1
   3  29   7 1176.87   78.96   1
  -4  30   7 1672.06  159.41   1
  -2  30   7 3538.92  229.51   1
   0  30   7  697.36   62.79   1
   2  30   7 2625.51  138.28   1
   4  30   7  840.30   80.60   1
  -3  31   7 3795.04  335.87   1
  -1  31   7 2532.25  130.86   1
   1  31   7  588.36   66.12   1
   3  31   7  964.83   79.58   1
  -4  32   7  324.13   89.93   1
  -2  32   7 1546.91  156.28   1
   0  32   7 2406.52  121.78   1
   2  32   7  648.67   62.77   1
  -3  33   7 2653.67  294.56   1
  -1  33   7 2668.03  159.98   1
   1  33   7 2559.99  132.37   1
   3  33   7  687.87   83.97   1
  -4  34   7  558.95  107.67   1
  -2  34   7  733.14  121.41   1
   0  34   7 2818.80  145.83   1
   2  34   7 1205.85   87.92   1
  -3  35   7    1.04   72.01   1
  -1  35   7 1439.35  106.77   1
   1  35   7 1787.95  102.11   1
  -2  36   7 1333.31  152.80   1
   0  36   7  546.30   63.59   1
   2  36   7  605.31   89.27   1
  -1  37   7  333.60   62.89   1
   1  37   7  207.45   48.89   1
  -2  38   7   31.57   68.36   1
   0  38   7   97.05   39.02   1
  -6   0   8 2952.40  214.64   1
  -4   0   8 3956.89  211.51   1
  -2   0   8 1548.47  128.97   1
   0   0   8 2879.79  147.15   1
   2   0   8 4195.32  118.06   1
   4   0   8 1417.38   69.35   1
   6   0   8 3415.00   92.23   1
  -7   1   8  315.54   81.54   1
  -5   1   8   61.23   36.00   1
  -3   1   8   89.77   40.09   1
  -1   1   8 2759.82   99.23   1
   1   1   8 4060.62  117.96   1
   3   1   8  352.08   22.46   1
   5   1   8  306.56   14.48   1
  -6   2   8 1704.41  131.08   1
  -4   2   8 1293.78   77.91   1
  -2   2   8  565.05   41.54   1
   0   2   8 2664.32   80.81   1
   2   2   8 2833.26   65.75   1
   4   2   8  818.00   24.54   1
   6   2   8  443.87   24.41   1
  -7   3   8 2039.49  136.76   1
  -5   3   8  582.16   62.08   1
  -3   3   8 1032.69   73.97   1
  -1   3   8 9013.27  271.79   1
   1   3   8 6983.18  156.88   1
   3   3   8  596.90   25.81   1
   5   3   8  523.08   20.90   1
  -6   4   8  504.10   68.47   1
  -4   4   8 1744.48   90.53   1
  -2   4   8 5333.67  178.25   1
   0   4   8 7328.51  211.34   1
   2   4   8 1737.50   51.74   1
   4   4   8 2208.03   46.78   1
   6   4   8  885.28   28.31   1
  -7   5   8 2280.55  146.05   1
  -5   5   8 2915.83  150.36   1
  -3   5   8  887.04   58.10   1
  -1   5   8 1912.83   80.51   1
   1   5   8 5998.37  143.14   1
   3   5   8 6945.10  143.42   1
   5   5   8  428.41   18.99   1
  -6   6   8 3100.54  161.78   1
  -4   6   8 7357.71  249.85   1
  -2   6   818603.20  556.77   1
   0   6   810069.10  295.97   1
   2   6   8 8750.71  215.90   1
   4   6   8 2401.52   51.52   1
   6   6   8 2446.43   80.93   1
  -7   7   8   80.65   84.16   1
  -5   7   8  301.60   62.32   1
  -3   7   8  293.74   40.08   1
  -1   7   8 2277.60   87.89   1
   1   7   8 1855.48   59.23   1
   3   7   8  452.06   17.78   1
   5   7   8 2327.79   46.65   1
  -6   8   8 7625.59  300.77   1
  -4   8   814068.30  460.37   1
  -2   8   818955.70  584.19   1
   0   8   8 7814.40  242.99   1
   2   8   8 6431.37  151.46   1
   4   8   8 3505.09  110.21   1
   6   8   8 1908.70   71.27   1
  -7   9   8 2214.12  174.71   1
  -5   9   8 1750.76  100.17   1
  -3   9   8  335.63   54.14   1
  -1   9   8 2237.25   85.26   1
   1   9   8 4961.46  113.80   1
   3   9   8 1161.52   76.53   1
   5   9   8  472.67   29.63   1
  -6  10   8 3712.97  244.01   1
  -4  10   812317.40  431.46   1
  -2  10   8 5344.86  181.81   1
   0  10   812091.10  295.34   1
   2  10   8 1413.13   68.51   1
   4  10   8 3081.52  111.82   1
   6  10   8 1103.24   53.78   1
  -7  11   8 2599.58  157.32   1
  -5  11   8 3362.32  151.40   1
  -3  11   8 3995.02  153.30   1
  -1  11   8 3155.88  116.25   1
   1  11   8 6729.20  159.38   1
   3  11   8 1962.53   93.81   1
   5  11   8 1806.77  148.35   1
  -6  12   8 1297.92  120.77   1
  -4  12   8  947.04  111.06   1
  -2  12   811464.40  363.91   1
   0  12   8 5612.91  142.32   1
   2  12   8  760.30   58.22   1
   4  12   8  580.69   66.11   1
   6  12   8 1690.36  126.88   1
  -7  13   8 1126.88  105.86   1
  -5  13   8 3536.62  176.60   1
  -3  13   8 3106.09  160.00   1
  -1  13   8 5150.79  167.97   1
   1  13   8  142.10   16.10   1
   3  13   8 4481.88  180.68   1
   5  13   8  956.06  101.23   1
  -6  14   8 2195.77  150.43   1
  -4  14   8  926.31   68.11   1
  -2  14   8  515.31   42.15   1
   0  14   8  311.85   26.41   1
   2  14   8  199.21   52.74   1
   4  14   8  775.21   61.87   1
   6  14   8  972.60   59.29   1
  -5  15   8  648.52   68.28   1
  -3  15   8 4411.00  159.95   1
  -1  15   8  917.86   53.86   1
   1  15   8  291.31   67.09   1
   3  15   8  552.19   45.16   1
   5  15   8 1329.94  147.63   1
  -6  16   8  382.40   77.86   1
  -4  16   8 2086.59  104.59   1
  -2  16   8 5044.14  178.50   1
   0  16   8  654.54   35.58   1
   2  16   8   26.73   24.61   1
   4  16   8  964.45   81.62   1
  -5  17   8   70.49   35.73   1
  -3  17   8  175.54   59.85   1
  -1  17   8 3212.89  110.28   1
   1  17   8  556.72   48.17   1
   3  17   8  196.94   34.77   1
   5  17   8  731.00   68.88   1
  -6  18   8  234.18   91.80   1
  -4  18   8 1428.57  122.65   1
  -2  18   8  338.33   58.22   1
   0  18   8 1404.45  143.63   1
   2  18   8 3152.81  120.58   1
   4  18   8  225.68   57.37   1
  -5  19   8  644.84   85.64   1
  -3  19   8 4381.56  158.25   1
  -1  19   8 2746.85   94.93   1
   1  19   8 2397.90  100.71   1
   3  19   8   89.82   30.85   1
   5  19   8  333.18   56.36   1
  -6  20   8  607.23   91.90   1
  -4  20   8 1001.78   91.81   1
  -2  20   8 2928.34  108.24   1
   0  20   8 1619.79   83.41   1
   2  20   8 1742.71   86.76   1
   4  20   8  914.66   94.99   1
  -5  21   8 2100.74  163.61   1
  -3  21   8 1640.39   92.39   1
  -1  21   8 1634.88   94.96   1
   1  21   8  944.52   76.73   1
   3  21   8   90.96   36.78   1
   5  21   8  867.33   83.22   1
  -6  22   8  326.31  133.93   1
  -4  22   8  331.36   50.59   1
  -2  22   8 1162.86  129.24   1
   0  22   8 8834.32  317.79   1
   2  22   8  868.84   94.74   1
   4  22   8 1449.78  121.16   1
  -5  23   8   25.57   63.23   1
  -3  23   8  412.75   93.93   1
  -1  23   8 1679.75   88.89   1
   1  23   8 1627.23  118.36   1
   3  23   8  237.90   42.76   1
   5  23   8  629.41  100.79   1
  -4  24   8 1534.82  203.42   1
  -2  24   8 1219.04  215.59   1
   0  24   8 4069.00  203.04   1
   2  24   8 3489.66  223.64   1
   4  24   8 1092.96   93.24   1
  -5  25   8 2606.53  314.83   1
  -3  25   8 3740.95  238.47   1
  -1  25   8 2001.69   96.61   1
   1  25   8 1079.54   89.06   1
   3  25   8 1486.00   90.12   1
  -4  26   8  285.52   79.92   1
  -2  26   8  444.32   96.88   1
   0  26   8  969.27   83.62   1
   2  26   8 2132.06  142.29   1
   4  26   8  297.31   52.98   1
  -5  27   8 5539.80  362.57   1
  -3  27   8 8101.11  539.29   1
  -1  27   8 1871.10   91.80   1
   1  27   8  189.51   47.95   1
   3  27   8 5213.61  401.88   1
  -4  28   8  212.81   83.05   1
  -2  28   8  290.82   83.32   1
   0  28   8   32.95   30.52   1
   2  28   8  463.72   69.00   1
   4  28   8  592.98   69.19   1
  -3  29   8 6076.40  367.62   1
  -1  29   8 1585.85  117.36   1
   1  29   8  652.61   65.23   1
   3  29   8 1338.77   95.11   1
  -4  30   8  458.41  150.19   1
  -2  30   8  406.23  104.01   1
   0  30   8 1677.20  106.62   1
   2  30   8 3932.95  187.00   1
  -3  31   8 1062.49  140.80   1
  -1  31   8 1467.74  121.37   1
   1  31   8 1221.76   90.23   1
   3  31   8  114.03   54.32   1
  -2  32   8  525.03  197.33   1
   0  32   8 4363.03  200.76   1
   2  32   8 2275.43  138.66   1
  -3  33   8  267.34   91.23   1
  -1  33   8  659.44   93.99   1
   1  33   8  207.52   53.12   1
  -2  34   8  526.07  185.33   1
   0  34   8  859.51   79.50   1
   2  34   8  542.30   86.64   1
  -1  35   8  232.63   66.44   1
   1  35   8  815.84   75.84   1
   0  36   8  288.34   57.00   1
  -7   1   9  579.46   87.78   1
  -5   1   9   35.91   32.44   1
  -3   1   9 1047.73   77.59   1
  -1   1   9 9002.66  286.19   1
   1   1   911556.30  334.15   1
   3   1   9 5138.36  111.75   1
   5   1   9  534.40   21.61   1
  -6   2   9  479.05   74.88   1
  -4   2   9 2342.29  154.97   1
  -2   2   9 2539.77  110.19   1
   0   2   9 1398.56   54.11   1
   2   2   9  697.75   42.59   1
   4   2   9 3291.73   82.95   1
   6   2   9  846.50   44.61   1
  -7   3   9  220.36   85.63   1
  -5   3   9  175.93   46.34   1
  -3   3   9  589.50   67.36   1
  -1   3   9 2078.55   84.61   1
   1   3   9 3875.73  133.98   1
   3   3   9 3148.80   81.18   1
   5   3   9  648.19   26.74   1
  -6   4   9  886.89  141.16   1
  -4   4   9 3556.94  146.97   1
  -2   4   9 6212.42  228.66   1
   0   4   9 1010.06   66.96   1
   2   4   9  910.51   41.77   1
   4   4   9 4673.51   93.04   1
   6   4   9 1819.74   64.15   1
  -5   5   9   43.58   55.45   1
  -3   5   9 3862.88  145.11   1
  -1   5   9 4309.36  161.24   1
   1   5   9 3366.92   95.50   1
   3   5   9  687.21   35.62   1
   5   5   9 2577.45   71.60   1
  -6   6   9 1049.30  118.78   1
  -4   6   9 3936.02  157.70   1
  -2   6   9  711.46   55.02   1
   0   6   9  470.62   48.65   1
   2   6   9 2463.82   74.35   1
   4   6   9 1804.92   39.17   1
   6   6   9  942.64   43.09   1
  -5   7   9 1175.69  138.10   1
  -3   7   9 2001.73  105.13   1
  -1   7   9 7828.78  248.62   1
   1   7   9 4761.73  117.70   1
   3   7   9 1336.59   44.19   1
   5   7   9 1470.34   52.14   1
  -6   8   9  383.24   87.48   1
  -4   8   9 3597.25  150.05   1
  -2   8   9 1317.91   89.77   1
   0   8   9  590.09   38.20   1
   2   8   9  301.14   31.85   1
   4   8   9  105.38   19.42   1
  -5   9   9 3327.78  178.37   1
  -3   9   9 2107.74  137.10   1
  -1   9   9 3422.36  120.55   1
   1   9   9 1805.46   53.59   1
   3   9   9 4906.24  130.64   1
   5   9   9  183.57   25.52   1
  -6  10   9 1887.76  144.61   1
  -4  10   9 4087.44  178.46   1
  -2  10   9 1402.99   68.87   1
   0  10   9  613.68   45.63   1
   2  10   9  629.80   28.47   1
   4  10   9 2026.39   98.59   1
  -5  11   9 2224.74  150.24   1
  -3  11   9 3732.11  157.25   1
  -1  11   9   64.76   23.15   1
   1  11   9 1877.95   59.20   1
   3  11   9 1236.18   78.81   1
   5  11   9  389.00   65.88   1
  -6  12   9 3277.85  170.88   1
  -4  12   9 2839.35  139.89   1
  -2  12   9 2814.52  121.88   1
   0  12   9  495.98   70.88   1
   2  12   9  868.79   82.08   1
   4  12   9 3074.58  135.89   1
  -5  13   9 3084.49  167.40   1
  -3  13   9 1288.25   75.17   1
  -1  13   9  189.39   26.38   1
   1  13   9  151.41   19.21   1
   3  13   9  555.69   49.54   1
   5  13   9 1700.69  103.96   1
  -6  14   9  434.65   81.57   1
  -4  14   9 2541.60  140.63   1
  -2  14   9  249.01   52.73   1
   0  14   9  783.32   42.52   1
   2  14   9  655.72   51.77   1
   4  14   9   51.74   45.88   1
  -5  15   9  596.83   70.00   1
  -3  15   9 1672.03  120.31   1
  -1  15   9  590.08   38.60   1
   1  15   9 1437.75   45.02   1
   3  15   9  776.51   64.03   1
   5  15   9 1099.83   71.87   1
  -6  16   9  599.55   78.94   1
  -4  16   9  852.33  111.64   1
  -2  16   9  142.37   32.83   1
   0  16   9  876.54   42.12   1
   2  16   9  281.17   52.45   1
   4  16   9  478.99   75.79   1
  -5  17   9  770.79   91.52   1
  -3  17   9  686.75   56.81   1
  -1  17   9 2044.24   89.86   1
   1  17   9  478.22   78.15   1
   3  17   9  383.56   49.52   1
   5  17   9  540.47   59.87   1
  -6  18   9 1453.19  127.43   1
  -4  18   9 1175.09   83.59   1
  -2  18   9 3442.33  144.98   1
   0  18   9  939.81   48.98   1
   2  18   9 3153.55  168.79   1
   4  18   9  248.87   39.97   1
  -5  19   9  807.28   79.38   1
  -3  19   9  516.15   78.39   1
  -1  19   9  745.16   61.29   1
   1  19   9  681.98   57.17   1
   3  19   9  679.69   74.33   1
  -4  20   9   36.38   37.32   1
  -2  20   9 1125.99   81.04   1
   0  20   9 3774.96  151.85   1
   2  20   9 1701.28   87.50   1
   4  20   9 1120.77   74.78   1
  -5  21   9 1214.08  116.80   1
  -3  21   9  391.12   58.79   1
  -1  21   9 1689.01  214.12   1
   1  21   9  456.92   52.62   1
   3  21   9   75.30   42.23   1
  -4  22   9 1786.95  121.34   1
  -2  22   9  545.75   53.70   1
   0  22   9  724.76   66.46   1
   2  22   9 1330.38   80.73   1
   4  22   9  787.94   66.46   1
  -5  23   9 3869.41  180.66   1
  -3  23   9 1904.69  101.41   1
  -1  23   9  867.16  112.54   1
   1  23   9  384.15   67.88   1
   3  23   9 2958.17  185.24   1
  -4  24   9 1847.38  257.25   1
  -2  24   9 3908.62  247.43   1
   0  24   9  797.99   78.09   1
   2  24   9  193.12   46.31   1
   4  24   9  458.18   59.87   1
  -3  25   9 2802.82  209.16   1
  -1  25   9  845.68  110.80   1
   1  25   9 2250.14  131.50   1
   3  25   9 1562.03  131.20   1
  -4  26   9 2504.86  305.43   1
  -2  26   9 4085.26  267.78   1
   0  26   9 2588.06  166.04   1
   2  26   9 1406.28  100.10   1
  -3  27   9  441.02  102.54   1
  -1  27   9   -9.86   21.90   1
   1  27   9   15.24   49.92   1
   3  27   9   28.88   47.94   1
  -4  28   9 2144.21  202.81   1
  -2  28   9 3379.51  341.09   1
   0  28   9 3121.92  191.05   1
   2  28   9 1429.34   88.09   1
  -3  29   9  474.06  102.27   1
  -1  29   9 1067.02  201.85   1
   1  29   9 1677.83  144.56   1
   3  29   9  801.78  123.33   1
  -2  30   9 3229.57  349.09   1
   0  30   9 1495.37  102.97   1
   2  30   9   83.92   43.44   1
  -3  31   9  712.79  178.98   1
  -1  31   9   55.47   30.02   1
   1  31   9  341.40   86.08   1
  -2  32   9  436.41  176.20   1
   0  32   9  212.77   55.61   1
  -1  33   9  378.76  158.89   1
   1  33   9   39.41   47.29   1
   0  34   9 3028.57  169.09   1
  -6   0  10 3034.07  241.51   1
  -4   0  10 4882.41  362.83   1
  -2   0  10 5485.71  264.12   1
   0   0  10 4547.23  202.90   1
   2   0  10 6815.11  301.52   1
   4   0  10 4651.37  292.61   1
  -5   1  10  108.95   47.90   1
  -3   1  10 1175.49  109.87   1
  -1   1  10 1823.22   87.43   1
   1   1  10  481.00   36.18   1
   3   1  10  205.75   25.39   1
   5   1  10   61.96   12.78   1
  -6   2  10 2044.00  139.14   1
  -4   2  10 3640.68  184.19   1
  -2   2  10 1999.93  105.10   1
   0   2  10 3525.53  125.47   1
   2   2  10 6388.46  202.79   1
   4   2  10 2002.60   56.65   1
  -5   3  10  112.83   53.19   1
  -3   3  10 2134.46  140.46   1
  -1   3  10 7878.71  259.07   1
   1   3  10 2106.10   77.40   1
   3   3  10  621.68   37.09   1
   5   3  10 1224.08   49.65   1
  -6   4  10 1004.86  162.12   1
  -4   4  10 1459.90  109.86   1
  -2   4  10  244.65   48.35   1
   0   4  10 2089.19  101.96   1
   2   4  10 1374.14   51.64   1
   4   4  10  398.41   20.19   1
  -5   5  10 1418.06  152.49   1
  -3   5  10 4310.61  177.96   1
  -1   5  10 1515.77   75.99   1
   1   5  10 4293.72  137.26   1
   3   5  10  371.11   29.65   1
   5   5  10 2857.22   88.02   1
  -6   6  10 1151.51  127.63   1
  -4   6  10 1311.65  103.63   1
  -2   6  10  519.96   48.11   1
   0   6  10  909.08   52.74   1
   2   6  10  623.24   28.40   1
   4   6  10  309.39   17.10   1
  -5   7  10 1388.76  151.49   1
  -3   7  10 4426.64  182.98   1
  -1   7  10 2609.10  121.26   1
   1   7  10  783.83   47.66   1
   3   7  10 1532.40   54.97   1
   5   7  10 1033.66   57.37   1
  -6   8  10  921.80   95.01   1
  -4   8  10  440.86   65.60   1
  -2   8  10 1445.90   90.51   1
   0   8  10   20.62   17.29   1
   2   8  10 1880.53   62.40   1
   4   8  10  989.27   75.04   1
  -5   9  10  343.00   79.94   1
  -3   9  10 2338.25  107.33   1
  -1   9  10 2803.36  111.72   1
   1   9  10  985.89   43.30   1
   3   9  10   73.66    8.27   1
   5   9  10   41.73   24.56   1
  -6  10  10  439.50   83.21   1
  -4  10  10 1686.59  113.82   1
  -2  10  10 1960.27   94.46   1
   0  10  10  238.93   32.29   1
   2  10  10  272.21   20.92   1
   4  10  10  467.16   46.98   1
  -5  11  10  277.35   75.20   1
  -3  11  10 1418.04  100.15   1
  -1  11  10  307.65   33.70   1
   1  11  10 1886.56   66.10   1
   3  11  10 1548.44  113.26   1
   5  11  10   27.61   32.30   1
  -6  12  10 1204.12  113.08   1
  -4  12  10 2672.58  129.99   1
  -2  12  10 1510.55  103.99   1
   0  12  10 1159.00   57.66   1
   2  12  10 3140.40  132.11   1
   4  12  10 2520.01  150.58   1
  -5  13  10 1639.57  131.16   1
  -3  13  10   29.95   29.65   1
  -1  13  10  708.30   44.47   1
   1  13  10  793.94   31.44   1
   3  13  10  188.15   40.77   1
  -4  14  10 2054.91  126.44   1
  -2  14  10 2717.63  106.80   1
   0  14  10 1666.26   81.70   1
   2  14  10 4153.34  212.03   1
   4  14  10 4636.18  200.48   1
  -5  15  10 1778.47  140.09   1
  -3  15  10   36.56   25.30   1
  -1  15  10  471.79   40.53   1
   1  15  10 1993.77   63.31   1
   3  15  10 2184.10  123.96   1
  -4  16  10 1392.57  114.53   1
  -2  16  10 1503.37  102.14   1
   0  16  10 7006.03  222.99   1
   2  16  10 4437.45  173.99   1
   4  16  10 2525.43  124.48   1
  -5  17  10  556.80  116.64   1
  -3  17  10  260.01   68.42   1
  -1  17  10 3636.23  127.28   1
   1  17  10 7031.16  272.29   1
   3  17  10 2475.79  132.71   1
  -4  18  10  212.61   71.22   1
  -2  18  10 2012.15  108.78   1
   0  18  10 3459.63  104.51   1
   2  18  10 3523.90  153.76   1
   4  18  10  748.95   73.95   1
  -5  19  10  595.01   92.35   1
  -3  19  10 1836.03   94.52   1
  -1  19  10 5340.66  187.83   1
   1  19  10 7744.34  329.21   1
   3  19  10 2905.62  148.63   1
  -4  20  10 1556.16   97.15   1
  -2  20  10  440.26   46.68   1
   0  20  10  439.00   70.70   1
   2  20  10  912.94  114.75   1
   4  20  10  486.18   70.06   1
  -3  21  10 2505.92  155.65   1
  -1  21  10 3595.85  123.88   1
   1  21  10 2704.05  153.72   1
   3  21  10 5589.20  220.64   1
  -4  22  10  495.60   70.41   1
  -2  22  10 1078.79   79.90   1
   0  22  10  524.48   57.22   1
   2  22  10  237.15   83.11   1
  -3  23  10 3135.40  156.23   1
  -1  23  10  772.98  106.80   1
   1  23  10 1401.28   94.64   1
   3  23  10 2001.89  115.75   1
  -4  24  10  108.15   40.76   1
  -2  24  10  229.16   91.06   1
   0  24  10  821.60   87.96   1
   2  24  10  475.73   69.34   1
  -3  25  10  849.59  131.84   1
  -1  25  10  523.20  156.11   1
   1  25  10  573.31   66.44   1
  -2  26  10   72.88  114.80   1
   0  26  10  381.52   98.05   1
   2  26  10  253.55   49.41   1
  -3  27  10    7.91  109.15   1
  -1  27  10 1265.83  240.03   1
   1  27  10 1085.24  100.97   1
  -2  28  10  117.15  118.36   1
   0  28  10  453.68   99.36   1
   2  28  10   87.72   38.02   1
  -1  29  10  470.24  177.50   1
   1  29  10   83.22   48.71   1
  -2  30  10  119.93   82.79   1
   0  30  10 1043.73  125.26   1
  -5   1  11 2269.87  137.07   1
  -3   1  11 6846.15  250.79   1
  -1   1  11 7451.68  261.25   1
   1   1  11 8681.80  274.89   1
   3   1  11 3792.74  135.62   1
  -4   2  11  454.47   64.10   1
  -2   2  11 3285.33  168.24   1
   0   2  11  535.78   48.36   1
   2   2  11 1131.13   47.54   1
   4   2  11   72.88   23.29   1
  -5   3  11 5420.08  266.02   1
  -3   3  11  844.28   68.87   1
  -1   3  11 4720.85  163.96   1
   1   3  11 3859.56  149.02   1
   3   3  11 4939.11  158.19   1
  -4   4  11 1741.82  107.04   1
  -2   4  11 2221.22  110.04   1
   0   4  11 3314.35  125.24   1
   2   4  11 1190.75   54.44   1
   4   4  11 1583.45  103.72   1
  -5   5  11 2445.52  202.92   1
  -3   5  11 1274.95   80.26   1
  -1   5  11  916.63   57.72   1
   1   5  11 3751.82  130.18   1
   3   5  11 1456.48   62.14   1
  -4   6  11  828.29   88.23   1
  -2   6  11 1303.77   80.98   1
   0   6  11 1834.43   98.43   1
   2   6  11  775.48   51.23   1
   4   6  11 1011.43   77.51   1
  -5   7  11  342.18   81.29   1
  -3   7  11 1696.80   93.77   1
  -1   7  11  176.04   39.36   1
   1   7  11 1905.74   78.26   1
   3   7  11  841.55   49.19   1
  -4   8  11  775.88   86.27   1
  -2   8  11 1669.84   98.99   1
   0   8  11  182.60   31.29   1
   2   8  11   22.97   13.86   1
   4   8  11 1207.70  104.31   1
  -5   9  11  230.97   73.09   1
  -3   9  11  926.24   76.40   1
  -1   9  11 2108.12  113.57   1
   1   9  11  970.41   47.37   1
   3   9  11 3702.39  167.41   1
  -4  10  11  424.43   61.78   1
  -2  10  11 2172.43   98.24   1
   0  10  11  174.42   34.32   1
   2  10  11 1239.97   48.54   1
   4  10  11 2713.60  123.99   1
  -5  11  11  692.57  129.26   1
  -3  11  11 1477.87  103.91   1
  -1  11  11 2570.92  108.00   1
   1  11  11  332.72   35.86   1
   3  11  11  850.07   68.50   1
  -4  12  11   53.16   37.82   1
  -2  12  11 2312.09  137.23   1
   0  12  11  292.72   40.99   1
   2  12  11 2182.70  128.49   1
   4  12  11  776.78   80.14   1
  -5  13  11  910.88  112.41   1
  -3  13  11 3763.94  157.98   1
  -1  13  11 2890.64  109.00   1
   1  13  11 3444.06  204.35   1
   3  13  11  103.20   56.16   1
  -4  14  11  256.74   53.03   1
  -2  14  11  495.12   50.61   1
   0  14  11 5567.12  188.92   1
   2  14  11 3125.64  143.64   1
  -3  15  11 4172.79  187.04   1
  -1  15  11 6990.17  269.38   1
   1  15  11 2975.07   92.87   1
   3  15  11 1150.83  122.71   1
  -4  16  11 1294.95   92.50   1
  -2  16  11  101.93   40.16   1
   0  16  11 2775.21  112.67   1
   2  16  11 6835.73  318.04   1
  -3  17  11 3199.51  165.98   1
  -1  17  11 4517.88  176.27   1
   1  17  11 1561.72   99.03   1
   3  17  11 1672.12  103.27   1
  -4  18  11 2036.30  139.42   1
  -2  18  11 3808.00  150.29   1
   0  18  11 5654.23  192.71   1
   2  18  11 3680.64  192.91   1
  -3  19  11  525.68   63.89   1
  -1  19  11   83.07   39.68   1
   1  19  11 2649.30  156.10   1
   3  19  11 1533.86   98.36   1
  -4  20  11 1516.06  152.63   1
  -2  20  11 6144.51  265.66   1
   0  20  11 8186.34  549.47   1
   2  20  11 3756.67  170.21   1
  -3  21  11  756.20   66.10   1
  -1  21  11 1269.24   77.26   1
   1  21  11 1286.27  109.79   1
  -2  22  11 3812.32  170.92   1
   0  22  11 5522.32  329.70   1
   2  22  11 2464.12  133.96   1
  -3  23  11 1835.99  120.97   1
  -1  23  11  551.29  107.06   1
   1  23  11  204.27   65.34   1
  -2  24  11 1024.58  215.42   1
   0  24  11 1389.67  147.06   1
  -1  25  11  464.59  166.89   1
   1  25  11   61.67   46.79   1
   0  26  11   75.79   48.21   1
  -4   0  12 4670.55  283.34   1
  -2   0  12 2026.45  142.63   1
   0   0  12 3834.09  196.11   1
   2   0  12 1816.16   98.01   1
  -3   1  12  798.74   72.10   1
  -1   1  12  784.05   57.57   1
   1   1  12 1346.81   68.73   1
   3   1  12  219.57   35.70   1
  -4   2  12 2052.90  119.71   1
  -2   2  12 1805.43   94.17   1
   0   2  12 2740.90  119.17   1
   2   2  12 3509.11  136.53   1
  -3   3  12 3091.70  144.39   1
  -1   3  12 6005.50  228.77   1
   1   3  12 2942.67  128.62   1
   3   3  12   30.69   20.53   1
  -4   4  12  931.74   98.73   1
  -2   4  12 1140.92   89.66   1
   0   4  12 3547.54  158.26   1
   2   4  12 3256.60  127.45   1
  -3   5  12 2117.51  129.37   1
  -1   5  12 6047.92  228.64   1
   1   5  12 1481.26   85.63   1
   3   5  12  611.48   87.40   1
  -4   6  12 3570.51  170.00   1
  -2   6  12 2212.72  143.22   1
   0   6  12 1753.37   88.86   1
   2   6  12 3681.70  140.05   1
  -3   7  12   11.50   35.38   1
  -1   7  12 1968.32   90.88   1
   1   7  12 2355.35  105.95   1
   3   7  12   96.55   40.10   1
  -4   8  12 4342.40  195.98   1
  -2   8  12 4148.51  177.41   1
   0   8  12  677.92   45.44   1
   2   8  12 4078.80  146.26   1
  -3   9  12  353.54   69.95   1
  -1   9  12 1758.64  112.29   1
   1   9  12 1004.94   56.68   1
   3   9  12  869.18   98.70   1
  -4  10  12 1779.75  129.79   1
  -2  10  12 3289.19  135.69   1
   0  10  12 1575.20   69.59   1
   2  10  12  934.82  127.23   1
  -3  11  12 2173.40  132.39   1
  -1  11  12 1486.53  103.78   1
   1  11  12 4609.11  157.41   1
  -4  12  12  501.24   68.89   1
  -2  12  12 1237.69   92.87   1
   0  12  12 3506.51  131.80   1
   2  12  12  546.94   59.21   1
  -3  13  12 1327.05   99.88   1
  -1  13  12 3797.51  143.00   1
   1  13  12 3504.48  280.21   1
  -2  14  12  759.54   67.99   1
   0  14  12 3156.05  126.96   1
   2  14  12  380.15   69.75   1
  -3  15  12  287.33   51.30   1
  -1  15  12 3363.20  140.99   1
   1  15  12 1451.16  128.02   1
  -2  16  12 5315.91  223.01   1
   0  16  12 1031.07   66.92   1
   2  16  12  107.93   51.29   1
  -3  17  12 1506.47  138.40   1
  -1  17  12   92.69   39.40   1
   1  17  12 1166.16  182.20   1
  -2  18  12 2308.27  118.53   1
   0  18  12  630.70   95.84   1
  -1  19  12  378.78   53.70   1
   1  19  12  206.67  159.41   1
  -2  20  12  119.34   49.77   1
   0  20  12  133.76  116.54   1
  -1  21  12 1352.76   84.18   1
  -3   1  13 2066.19  161.51   1
  -1   1  13  740.24   58.46   1
   1   1  13 3348.54  134.13   1
  -2   2  13  467.86   88.81   1
   0   2  13 1782.48   95.22   1
  -3   3  13  358.31   67.72   1
  -1   3  13 1472.66   82.12   1
   1   3  13 1048.42   55.57   1
  -2   4  13  246.50   46.41   1
   0   4  13 2066.69  106.14   1
  -3   5  13 2734.97  165.24   1
  -1   5  13 6184.89  243.22   1
   1   5  13 1878.11   87.37   1
  -2   6  13   52.28   33.27   1
   0   6  13 2600.28  109.62   1
  -3   7  13 6376.16  285.78   1
  -1   7  13 5832.09  228.52   1
   1   7  13 3292.98  129.34   1
  -2   8  13 1010.76   71.95   1
   0   8  13    1.69   13.09   1
  -1   9  13 3747.64  150.07   1
   1   9  13 2894.14  177.15   1
  -2  10  13  574.95   83.19   1
   0  10  13 1285.08   90.72   1
  -1  11  13 1512.30  107.70   1
  -2  12  13 1146.65   78.83   1
   0  12  13 1767.52  100.92   1
  -1  13  13  927.70   73.04   1
   0   0   0    0.00    0.00   1
;
_shelx_hkl_checksum     30435
_shelx_res_file
;
    shelx.res created by SHELXL-2014/7
TITL SH060 in space group C 1 c 1
CELL  0.71075   7.2792  37.7252  11.3443   90.000   94.701   90.000
ZERR     4.00   0.0004   0.0016   0.0005    0.000    0.002    0.000
LATT  -7
SYMM    X, - Y, 1/2 + Z
SFAC  C    H    CU   N    O    S
UNIT  112  144  8    16   8    16
MERG   2
FMAP   2
SIZE     0.030   0.340   0.360
ACTA
BOND   $H
L.S.  10
TEMP  -100.00
WGHT    0.039800
FVAR       0.99521
CU1   3    0.157033    0.759154    0.154401    11.00000    0.02935    0.02393 =
         0.01632   -0.00053    0.00456    0.00168
CU2   3    0.177027    0.813817    0.346157    11.00000    0.03106    0.02576 =
         0.01908   -0.00153    0.00362   -0.00096
S1    6    0.264215    0.704590    0.136075    11.00000    0.03575    0.02583 =
         0.01900   -0.00008    0.00428    0.00406
S2    6    0.294601    0.668437   -0.100243    11.00000    0.03303    0.02550 =
         0.02333   -0.00348    0.00645    0.00041
S3    6    0.291440    0.868720    0.363665    11.00000    0.03549    0.03146 =
         0.02878    0.00020    0.00428   -0.00620
S4    6    0.392503    0.905578    0.585977    11.00000    0.03334    0.03034 =
         0.03519   -0.00604    0.00249   -0.00359
O1    5    0.107146    0.809394    0.174221    11.00000    0.03685    0.02309 =
         0.01821   -0.00015    0.00603    0.00140
O2    5    0.140700    0.762589    0.324943    11.00000    0.04038    0.02213 =
         0.01522    0.00003    0.00625    0.00102
N1    4    0.136780    0.761884   -0.015054    11.00000    0.02463    0.02488 =
         0.02107   -0.00176    0.00328    0.00090
N2    4    0.177642    0.732197   -0.081960    11.00000    0.03392    0.02582 =
         0.01746   -0.00339    0.00582    0.00033
N3    4    0.244733    0.808185    0.513224    11.00000    0.02488    0.02901 =
         0.02168   -0.00620    0.00252    0.00062
N4    4    0.308135    0.837589    0.581102    11.00000    0.02879    0.02926 =
         0.02617   -0.00398    0.00044    0.00000
C1    1    0.048385    0.832584    0.090319    11.00000    0.02242    0.02953 =
         0.02284    0.00063    0.00311   -0.00115
C2    1   -0.006830    0.866898    0.120879    11.00000    0.03192    0.02952 =
         0.02870   -0.00324    0.00681    0.00070
AFIX  43
H2    2   -0.004410    0.873256    0.202022    11.00000   -1.20000
AFIX   0
C3    1   -0.063832    0.891290    0.036666    11.00000    0.03468    0.02581 =
         0.03778   -0.00311    0.00267    0.00321
AFIX  43
H3    2   -0.099516    0.914282    0.060201    11.00000   -1.20000
AFIX   0
C4    1   -0.070394    0.882913   -0.083466    11.00000    0.03729    0.03080 =
         0.03482    0.00692   -0.00431    0.00366
AFIX  43
H4    2   -0.109277    0.900026   -0.141689    11.00000   -1.20000
AFIX   0
C5    1   -0.019882    0.849663   -0.115727    11.00000    0.03386    0.03023 =
         0.02392    0.00216   -0.00232   -0.00071
AFIX  43
H5    2   -0.024622    0.843844   -0.197396    11.00000   -1.20000
AFIX   0
C6    1    0.039314    0.823604   -0.031248    11.00000    0.02270    0.03123 =
         0.02179    0.00032    0.00209   -0.00146
C7    1    0.085395    0.789605   -0.077138    11.00000    0.02429    0.03203 =
         0.01958   -0.00005    0.00352   -0.00263
AFIX  43
H7    2    0.077601    0.787135   -0.160738    11.00000   -1.20000
AFIX   0
C8    1    0.237042    0.705775   -0.017582    11.00000    0.01878    0.02651 =
         0.02187   -0.00160    0.00672   -0.00125
C9    1    0.332855    0.633795    0.010548    11.00000    0.02976    0.02720 =
         0.02963    0.00143    0.00866   -0.00112
AFIX  23
H9A   2    0.453406    0.637499    0.055884    11.00000   -1.20000
H9B   2    0.235505    0.634863    0.066481    11.00000   -1.20000
AFIX   0
C10   1    0.329976    0.597588   -0.049090    11.00000    0.03817    0.02395 =
         0.03861   -0.00212    0.01065   -0.00200
AFIX  23
H10A  2    0.421349    0.597131   -0.109085    11.00000   -1.20000
H10B  2    0.206546    0.593229   -0.089860    11.00000   -1.20000
AFIX   0
C11   1    0.375207    0.568542    0.042400    11.00000    0.03751    0.03124 =
         0.04662    0.00544    0.00441    0.00399
AFIX  23
H11A  2    0.504004    0.571620    0.076134    11.00000   -1.20000
H11B  2    0.293880    0.571312    0.107593    11.00000   -1.20000
AFIX   0
C12   1    0.352450    0.531153   -0.007793    11.00000    0.04826    0.03044 =
         0.07205    0.00980    0.00596   -0.00058
AFIX  23
H12A  2    0.375928    0.513955    0.057626    11.00000   -1.20000
H12B  2    0.223037    0.528046   -0.040285    11.00000   -1.20000
AFIX   0
C13   1    0.478261    0.522451   -0.103798    11.00000    0.06215    0.03760 =
         0.08782   -0.00974    0.02173    0.00119
AFIX  23
H13A  2    0.607426    0.527283   -0.073885    11.00000   -1.20000
H13B  2    0.447656    0.538139   -0.172572    11.00000   -1.20000
AFIX   0
C14   1    0.461958    0.484015   -0.143962    11.00000    0.07655    0.03970 =
         0.10951   -0.02161    0.00601    0.00362
AFIX  33
H14A  2    0.545697    0.479744   -0.205840    11.00000   -1.50000
H14B  2    0.494737    0.468345   -0.076605    11.00000   -1.50000
H14C  2    0.334940    0.479202   -0.175308    11.00000   -1.50000
AFIX   0
C15   1    0.117237    0.738244    0.408764    11.00000    0.02273    0.02536 =
         0.02320    0.00229    0.00759    0.00546
C16   1    0.043443    0.705014    0.379177    11.00000    0.02800    0.03087 =
         0.02139   -0.00164    0.00469    0.00395
AFIX  43
H16   2    0.010038    0.699563    0.298503    11.00000   -1.20000
AFIX   0
C17   1    0.017866    0.679817    0.464867    11.00000    0.03044    0.02684 =
         0.02798    0.00066    0.00535    0.00062
AFIX  43
H17   2   -0.032442    0.657349    0.442338    11.00000   -1.20000
AFIX   0
C18   1    0.065334    0.687096    0.584307    11.00000    0.03902    0.03410 =
         0.02801    0.01015    0.00990    0.00767
AFIX  43
H18   2    0.049216    0.669648    0.642959    11.00000   -1.20000
AFIX   0
C19   1    0.134884    0.719516    0.615193    11.00000    0.03370    0.03459 =
         0.01958    0.00233    0.00421    0.00637
AFIX  43
H19   2    0.166111    0.724551    0.696419    11.00000   -1.20000
AFIX   0
C20   1    0.162401    0.746168    0.529597    11.00000    0.02802    0.03205 =
         0.02055   -0.00007    0.00691    0.00815
C21   1    0.228990    0.779553    0.574291    11.00000    0.02574    0.03755 =
         0.01830    0.00063    0.00220    0.00546
AFIX  43
H21   2    0.265109    0.780861    0.656566    11.00000   -1.20000
AFIX   0
C22   1    0.328160    0.865459    0.516722    11.00000    0.01994    0.03388 =
         0.03092   -0.00955    0.00358   -0.00133
C23   1    0.412845    0.893471    0.741570    11.00000    0.03925    0.03435 =
         0.03347   -0.00932    0.00224   -0.00580
AFIX  23
H23A  2    0.300857    0.880645    0.761517    11.00000   -1.20000
H23B  2    0.520488    0.877715    0.758705    11.00000   -1.20000
AFIX   0
C24   1    0.436544    0.927176    0.814997    11.00000    0.04749    0.03434 =
         0.03784   -0.01001    0.00364   -0.00206
AFIX  23
H24A  2    0.553537    0.938836    0.798464    11.00000   -1.20000
H24B  2    0.334467    0.943694    0.791272    11.00000   -1.20000
AFIX   0
C25   1    0.438516    0.919895    0.946284    11.00000    0.04001    0.03748 =
         0.04142   -0.01093    0.00798   -0.00315
AFIX  23
H25A  2    0.324119    0.907080    0.961428    11.00000   -1.20000
H25B  2    0.543705    0.904074    0.969780    11.00000   -1.20000
AFIX   0
C26   1    0.453295    0.952495    1.023239    11.00000    0.08340    0.03961 =
         0.04757   -0.01498   -0.00081    0.00554
AFIX  23
H26A  2    0.352263    0.968978    0.997033    11.00000   -1.20000
H26B  2    0.571362    0.964568    1.012043    11.00000   -1.20000
AFIX   0
C27   1    0.443975    0.944749    1.153876    11.00000    0.10269    0.07820 =
         0.04712   -0.01617    0.00816    0.00464
AFIX  23
H27A  2    0.332919    0.930214    1.163381    11.00000   -1.20000
H27B  2    0.552710    0.930311    1.181392    11.00000   -1.20000
AFIX   0
C28   1    0.438056    0.975954    1.230833    11.00000    0.13425    0.12827 =
         0.07393   -0.04767    0.01691    0.00519
AFIX  33
H28A  2    0.432231    0.968258    1.312951    11.00000   -1.50000
H28B  2    0.549174    0.990264    1.224483    11.00000   -1.50000
H28C  2    0.328814    0.990167    1.206426    11.00000   -1.50000
AFIX   0
HKLF 4
REM  SH060 in space group C 1 c 1
REM R1 =  0.0268 for    5114 Fo > 4sig(Fo)  and  0.0274 for all    5278 data
REM    361 parameters refined using      2 restraints
END
WGHT      0.0398      0.0000
REM Highest difference peak  0.595,  deepest hole -0.290,  1-sigma level  0.077
Q1    1   0.2331  0.7297  0.1205  11.00000  0.05    0.46
Q2    1   0.2086  0.8391  0.3638  11.00000  0.05    0.37
Q3    1   0.1691  0.8115  0.4200  11.00000  0.05    0.37
Q4    1   0.1889  0.7909  0.3640  11.00000  0.05    0.36
Q5    1   0.1357  0.7589  0.2310  11.00000  0.05    0.35
Q6    1   0.3597  0.8819  0.5459  11.00000  0.05    0.35
Q7    1   0.1509  0.7786  0.1443  11.00000  0.05    0.34
Q8    1   0.1038  0.7894  0.1770  11.00000  0.05    0.34
Q9    1   0.1586  0.7479 -0.1526  11.00000  0.05    0.33
Q10   1   0.1807  0.7605  0.0842  11.00000  0.05    0.32
Q11   1   0.1285  0.7397  0.5609  11.00000  0.05    0.30
Q12   1   0.3595  0.5800  0.0069  11.00000  0.05    0.30
Q13   1   0.2543  0.8162  0.5395  11.00000  0.05    0.29
Q14   1   0.0764  0.8060 -0.0430  11.00000  0.05    0.29
Q15   1   0.2792  0.8713  0.4375  11.00000  0.05    0.29
Q16   1   0.2778  0.8611  0.5478  11.00000  0.05    0.28
Q17   1   0.3264  0.6484 -0.0413  11.00000  0.05    0.27
Q18   1   0.0374  0.6864  0.5160  11.00000  0.05    0.27
Q19   1  -0.0067  0.8699 -0.0746  11.00000  0.05    0.27
Q20   1   0.0089  0.8372 -0.0698  11.00000  0.05    0.27
;
_shelx_res_checksum     46368
