# Supplementary material for: Crystal structure of bis­[μ-S-hexyl 3-(2-oxido­benzyl­idene)di­thio­carbazato-κ4 O,N 3,S:O]dicopper(II)
Source: Acta Crystallogr E Crystallogr Commun. 2015 Dec 9;71(Pt 12):m249–50. doi: 10.1107/S2056989015022914 (PMC4719858; doi:10.1107/S2056989015022914)
Supplement: Supplementary file 2 [file e-71-0m249-Isup2.hkl]

data_I                                                                          
_shelx_title ' SH060 in space group C 1 c 1'                                    
_shelx_refln_list_code          4                                               
_shelx_F_calc_maximum      473.83                                               
_exptl_crystal_F_000      1480.00                                               
_reflns_d_resolution_high  0.8301                                               
                                                                                
loop_                                                                           
 _space_group_symop_operation_xyz                                               
 'x, y, z'                                                                      
 'x, -y, z+1/2'                                                                 
 'x+1/2, y+1/2, z'                                                              
 'x+1/2, -y+1/2, z+1/2'                                                         
                                                                                
_cell_length_a     7.2792                                                       
_cell_length_b    37.7252                                                       
_cell_length_c    11.3443                                                       
_cell_angle_alpha  90.000                                                       
_cell_angle_beta   94.701                                                       
_cell_angle_gamma  90.000                                                       
                                                                                
_shelx_F_squared_multiplier     1.000                                           
                                                                                
loop_                                                                           
 _refln_index_h                                                                 
 _refln_index_k                                                                 
 _refln_index_l                                                                 
 _refln_F_squared_calc                                                          
 _refln_F_squared_meas                                                          
 _refln_F_squared_sigma                                                         
 _refln_observed_status                                                         
  -1   1 -13       3432.62       3271.63       280.88 o                         
   1   1 -13        693.09        795.51        56.25 o                         
   3   1 -13       1934.04       2012.44       105.78 o                         
   0   2 -13       1758.51       1846.57        69.75 o                         
   2   2 -13        580.68        604.72        58.66 o                         
  -1   3 -13       1012.87        989.23        71.81 o                         
   1   3 -13       1554.76       1659.46        79.14 o                         
   3   3 -13        286.16        272.39        49.17 o                         
   0   4 -13       2242.97       2343.18        84.81 o                         
   2   4 -13        323.93        341.07        45.82 o                         
  -1   5 -13       1790.35       1590.95       133.46 o                         
   1   5 -13       5930.12       6545.15       191.75 o                         
   3   5 -13       3060.67       3233.42       146.18 o                         
   0   6 -13       2757.08       2866.78       107.09 o                         
   2   6 -13         79.94         81.11        32.33 o                         
  -1   7 -13       3258.50       2997.32       236.99 o                         
   1   7 -13       5371.88       5877.65       178.01 o                         
   3   7 -13       6967.50       7358.73       224.88 o                         
   0   8 -13          1.93          3.77        15.19 o                         
   2   8 -13        903.69        988.50        69.31 o                         
  -1   9 -13       2463.82       2593.15       184.44 o                         
   1   9 -13       4144.10       4329.48       129.93 o                         
   0  10 -13       1456.06       1621.32        67.08 o                         
   2  10 -13        356.43        409.46        55.67 o                         
   1  11 -13       1342.46       1374.15        68.90 o                         
   0  12 -13       1894.13       1800.92       107.56 o                         
   2  12 -13       1269.77       1333.56        70.94 o                         
   1  13 -13        846.16        791.92        52.20 o                         
  -2   0 -12       1949.28       1818.60       224.88 o                         
   0   0 -12       4146.36       4140.06       164.78 o                         
   2   0 -12       2129.58       2289.23       133.53 o                         
   4   0 -12       4002.48       4135.23       330.81 o                         
  -3   1 -12        259.42        252.53        26.09 o                         
  -1   1 -12       1323.89       1228.73        76.52 o                         
   1   1 -12        836.40        932.95        48.36 o                         
   3   1 -12        827.39        921.50        82.80 o                         
  -2   2 -12       3562.13       3389.60       288.76 o                         
   0   2 -12       3029.05       3125.77        91.34 o                         
   2   2 -12       1946.47       1958.29        89.75 o                         
   4   2 -12       1714.42       1821.93        99.07 o                         
  -3   3 -12         19.66         15.92        25.92 o                         
  -1   3 -12       2678.44       2711.85       166.81 o                         
   1   3 -12       6148.16       6701.60       204.05 o                         
   3   3 -12       3477.15       3679.79       124.20 o                         
  -2   4 -12       3254.41       2846.11       286.51 o                         
   0   4 -12       3515.38       3703.72       113.84 o                         
   2   4 -12       1012.00       1121.00        71.76 o                         
   4   4 -12        877.91        933.63        72.26 o                         
  -3   5 -12        585.98        580.51        46.58 o                         
  -1   5 -12       1570.05       1495.82        92.80 o                         
   1   5 -12       6187.61       6490.74       165.25 o                         
   3   5 -12       2382.39       2637.04       139.88 o                         
  -2   6 -12       3938.32       3721.45       271.07 o                         
   0   6 -12       1533.70       1669.36        62.22 o                         
   2   6 -12       2137.25       2222.88        90.25 o                         
   4   6 -12       3537.91       3715.79       164.79 o                         
  -3   7 -12         83.82         65.53        21.74 o                         
  -1   7 -12       2391.23       2128.28       156.77 o                         
   1   7 -12       2077.98       2197.25       101.22 o                         
   3   7 -12         29.31         49.11        29.26 o                         
  -2   8 -12       4494.69       4747.40       284.54 o                         
   0   8 -12        667.34        709.95        49.11 o                         
   2   8 -12       3813.86       4024.85       149.02 o                         
   4   8 -12       4211.52       4464.48       229.38 o                         
  -3   9 -12        931.74        873.17        63.18 o                         
  -1   9 -12        938.34        854.25        66.94 o                         
   1   9 -12       1710.77       1783.16        65.17 o                         
   3   9 -12        339.20        392.98        44.46 o                         
  -2  10 -12        883.25        884.37        75.37 o                         
   0  10 -12       1591.49       1540.18        55.52 o                         
   2  10 -12       3141.28       3230.85       105.32 o                         
   4  10 -12       1900.74       1955.02       115.02 o                         
  -1  11 -12       4989.48       4570.84       312.05 o                         
   1  11 -12       1597.13       1609.48        74.10 o                         
   3  11 -12       1963.62       1950.67       122.09 o                         
  -2  12 -12        365.14        424.57        55.39 o                         
   0  12 -12       3669.56       3482.20       134.13 o                         
   2  12 -12       1292.04       1357.00        79.54 o                         
   4  12 -12        462.05        469.55        65.21 o                         
  -1  13 -12       3419.40       3706.72       163.10 o                         
   1  13 -12       3963.85       4024.77       124.81 o                         
   3  13 -12       1414.21       1544.33        78.42 o                         
  -2  14 -12        334.91        335.03        44.79 o                         
   0  14 -12       3181.13       3195.39        97.44 o                         
   2  14 -12        839.23        835.84        62.80 o                         
  -1  15 -12       1459.23       1449.61        87.05 o                         
   1  15 -12       3686.13       3723.38       113.13 o                         
   3  15 -12        427.77        394.01        59.99 o                         
  -2  16 -12        165.36        157.46        28.74 o                         
   0  16 -12        877.31        820.54        43.85 o                         
   2  16 -12       5275.12       5541.86       154.53 o                         
  -1  17 -12       1408.12       1357.62        81.21 o                         
   1  17 -12        138.75        159.43        26.90 o                         
   3  17 -12       1652.20       1739.19        95.24 o                         
   0  18 -12        483.06        479.15        46.45 o                         
   2  18 -12       2206.83       2331.43       106.70 o                         
  -1  19 -12        525.63        493.91        57.21 o                         
   1  19 -12        313.97        294.48        39.73 o                         
   0  20 -12        160.59        147.64        47.46 o                         
   2  20 -12        188.22        227.30        36.02 o                         
   1  21 -12       1571.06       1692.43        70.87 o                         
  -3   1 -11       3999.74       4057.27       165.56 o                         
  -1   1 -11       8775.57       8701.24       433.27 o                         
   1   1 -11       7535.50       8122.96       205.95 o                         
   3   1 -11       7134.44       7731.02       219.89 o                         
   5   1 -11       2100.38       2169.55       127.02 o                         
  -4   2 -11        138.22        187.17        41.04 o                         
  -2   2 -11       1205.54       1049.34        95.36 o                         
   0   2 -11        565.96        606.24        48.33 o                         
   2   2 -11       3007.61       3222.72       105.42 o                         
   4   2 -11        521.44        556.62        54.82 o                         
  -3   3 -11       5024.40       5200.46       289.51 o                         
  -1   3 -11       3940.99       3983.36       185.10 o                         
   1   3 -11       5018.56       5450.79       157.22 o                         
   3   3 -11        844.89        855.16        58.79 o                         
   5   3 -11       5211.92       5500.30       259.83 o                         
  -4   4 -11       1602.41       1641.25        87.67 o                         
  -2   4 -11       1453.98       1380.78        98.64 o                         
   0   4 -11       3271.57       3355.17        85.85 o                         
   2   4 -11       1785.91       1806.85        82.19 o                         
   4   4 -11       1745.67       1828.56       103.93 o                         
  -3   5 -11       1340.63       1375.14        75.28 o                         
  -1   5 -11       3810.04       3743.66       169.75 o                         
   1   5 -11       1115.00       1159.55        53.90 o                         
   3   5 -11       1189.08       1157.91        78.98 o                         
   5   5 -11       2484.62       2474.56       134.64 o                         
  -4   6 -11       1012.47       1048.60        90.44 o                         
  -2   6 -11        882.13        816.53        63.53 o                         
   0   6 -11       1856.19       1876.97        68.09 o                         
   2   6 -11       1053.94       1096.86        65.11 o                         
   4   6 -11        889.14        970.44        90.75 o                         
  -3   7 -11       1022.34        987.84        47.04 o                         
  -1   7 -11       1934.44       1803.62       114.89 o                         
   1   7 -11        173.11        200.29        32.52 o                         
   3   7 -11       1667.03       1658.05        75.01 o                         
   5   7 -11        317.80        330.10        54.33 o                         
  -4   8 -11       1220.64       1214.99        94.65 o                         
  -2   8 -11         16.58         15.90        10.85 o                         
   0   8 -11         88.33        102.65        19.73 o                         
   2   8 -11       1777.41       1784.98        84.16 o                         
   4   8 -11        971.58        995.42        91.27 o                         
  -3   9 -11       3982.62       3996.33       212.50 o                         
  -1   9 -11       1193.83       1119.14        94.84 o                         
   1   9 -11       1945.66       1917.31        82.58 o                         
   3   9 -11        838.44        806.88        64.77 o                         
   5   9 -11        228.63        243.01        79.82 o                         
  -4  10 -11       2653.85       2461.16       141.37 o                         
  -2  10 -11       1502.97       1379.13       100.96 o                         
   0  10 -11        211.42        233.26        31.39 o                         
   2  10 -11       2137.21       2163.56        74.63 o                         
   4  10 -11        445.10        483.11        53.79 o                         
  -3  11 -11       1032.32       1069.78        86.85 o                         
  -1  11 -11        365.83        311.45        27.08 o                         
   1  11 -11       2488.13       2426.92        90.20 o                         
   3  11 -11       1471.11       1452.91        75.13 o                         
   5  11 -11        756.55        829.13        80.61 o                         
  -4  12 -11        662.06        573.47        87.72 o                         
  -2  12 -11       2239.38       2320.90       119.33 o                         
   0  12 -11        278.39        240.02        22.39 o                         
   2  12 -11       2372.14       2336.83       103.46 o                         
   4  12 -11         37.90         19.88        36.27 o                         
  -3  13 -11        101.62         76.07        26.88 o                         
  -1  13 -11       3676.03       3468.31       219.08 o                         
   1  13 -11       2832.84       2938.51        90.74 o                         
   3  13 -11       3760.89       3933.45       146.14 o                         
   5  13 -11       1025.29       1024.31        87.39 o                         
  -2  14 -11       2917.17       2951.32       132.62 o                         
   0  14 -11       5637.79       5760.32       159.86 o                         
   2  14 -11        552.59        630.03        44.77 o                         
   4  14 -11        263.22        288.82        56.75 o                         
  -3  15 -11       1371.50       1242.39        67.60 o                         
  -1  15 -11       2726.84       2776.50       133.63 o                         
   1  15 -11       6990.54       7434.22       185.52 o                         
   3  15 -11       4232.88       4588.61       179.51 o                         
  -2  16 -11       6427.84       6744.36       285.68 o                         
   0  16 -11       3241.29       3090.94        81.95 o                         
   2  16 -11         71.46         70.69        28.76 o                         
   4  16 -11       1190.19       1232.92        75.73 o                         
  -3  17 -11       1731.99       1560.11        90.44 o                         
  -1  17 -11       1425.10       1390.00        72.89 o                         
   1  17 -11       4577.74       4892.23       139.01 o                         
   3  17 -11       3351.29       3510.67       138.04 o                         
  -2  18 -11       3710.08       3788.92       249.14 o                         
   0  18 -11       5435.96       5667.44       154.23 o                         
   2  18 -11       4086.37       4432.31       162.33 o                         
   4  18 -11       1646.81       1732.66       114.56 o                         
  -3  19 -11       1274.27       1175.30       160.03 o                         
  -1  19 -11       2773.44       2796.06       224.24 o                         
   1  19 -11        142.38        140.10        33.02 o                         
   3  19 -11        512.97        558.78        77.90 o                         
  -2  20 -11       3313.28       3240.72       310.49 o                         
   0  20 -11       7926.33       8048.26       221.48 o                         
   2  20 -11       6227.87       6613.76       206.83 o                         
   4  20 -11       1676.05       1869.84       111.30 o                         
  -1  21 -11       1147.93       1154.45        80.97 o                         
   1  21 -11       1307.47       1327.24        59.66 o                         
   3  21 -11        773.90        839.97        61.67 o                         
  -2  22 -11       2091.89       2140.32       236.72 o                         
   0  22 -11       5403.13       5377.48       231.73 o                         
   2  22 -11       3777.10       4102.77       153.76 o                         
  -1  23 -11        254.04        243.92        45.22 o                         
   1  23 -11        523.57        560.62        48.88 o                         
   3  23 -11       1689.66       1817.84        93.28 o                         
   0  24 -11       1152.81       1214.42        65.35 o                         
   2  24 -11       1075.57       1122.54        60.35 o                         
  -1  25 -11        164.72        151.59        30.13 o                         
   1  25 -11        424.94        499.45        43.22 o                         
   0  26 -11        170.74        173.78        34.04 o                         
  -4   0 -10       4766.86       5080.02       248.23 o                         
  -2   0 -10       6924.14       6669.42       822.89 o                         
   0   0 -10       4449.77       4831.28       152.57 o                         
   2   0 -10       5651.94       6154.77       253.67 o                         
   4   0 -10       6405.93       6576.25       347.99 o                         
   6   0 -10       3414.88       3794.08       402.95 o                         
  -3   1 -10        238.90        246.97        31.10 o                         
  -1   1 -10        396.95        413.95        30.46 o                         
   1   1 -10       1705.81       1821.38        66.73 o                         
   3   1 -10       1318.05       1251.14        63.72 o                         
   5   1 -10        138.88        145.93        65.65 o                         
  -4   2 -10       2048.76       2236.97       108.19 o                         
  -2   2 -10       6728.32       6335.60       505.97 o                         
   0   2 -10       3339.60       3838.88       103.89 o                         
   2   2 -10       2525.15       2505.10        94.68 o                         
   4   2 -10       4366.57       4428.44       148.55 o                         
   6   2 -10       2326.28       2622.51       166.20 o                         
  -3   3 -10        671.84        671.50        49.73 o                         
  -1   3 -10       1662.07       1670.96        46.34 o                         
   1   3 -10       7653.93       8227.63       189.01 o                         
   3   3 -10       2246.98       2234.24        83.16 o                         
   5   3 -10         88.03         73.44        37.46 o                         
  -4   4 -10        322.51        407.61        87.02 o                         
  -2   4 -10       1399.83       1454.49        95.14 o                         
   0   4 -10       2662.85       2619.00        73.21 o                         
   2   4 -10        427.38        415.75        33.94 o                         
   4   4 -10       1538.42       1618.76        99.00 o                         
   6   4 -10       1291.87       1317.05       122.07 o                         
  -3   5 -10        467.52        499.96        30.23 o                         
  -1   5 -10       3948.35       4118.96       184.80 o                         
   1   5 -10       1459.47       1521.81        61.09 o                         
   3   5 -10       3881.29       4034.58       172.54 o                         
   5   5 -10       1376.31       1438.70        84.85 o                         
  -4   6 -10        327.07        326.82        49.88 o                         
  -2   6 -10        573.63        483.92        42.11 o                         
   0   6 -10       1219.35       1252.61        46.40 o                         
   2   6 -10        756.72        774.48        44.89 o                         
   4   6 -10       1109.54       1182.09        88.77 o                         
   6   6 -10       1323.36       1315.34       125.38 o                         
  -3   7 -10       1536.40       1606.62        73.95 o                         
  -1   7 -10        940.25       1003.57        38.85 o                         
   1   7 -10       2210.93       2290.50        82.92 o                         
   3   7 -10       4169.48       4270.07       159.51 o                         
   5   7 -10       1369.66       1432.18        92.94 o                         
  -4   8 -10        978.91        963.51        73.23 o                         
  -2   8 -10       1747.14       1788.38        66.41 o                         
   0   8 -10         27.59         41.07        17.34 o                         
   2   8 -10       1884.71       1958.86        80.30 o                         
   4   8 -10        372.96        372.76        54.61 o                         
   6   8 -10        669.12        753.59        96.84 o                         
  -3   9 -10         69.69         66.08        27.54 o                         
  -1   9 -10        957.26        849.92        50.02 o                         
   1   9 -10       3047.20       3104.28        93.84 o                         
   3   9 -10       2459.35       2551.02       104.70 o                         
   5   9 -10        424.92        485.26        71.16 o                         
  -4  10 -10        518.90        486.11        50.40 o                         
  -2  10 -10        248.71        214.25        16.16 o                         
   0  10 -10        140.91        195.51        38.39 o                         
   2  10 -10       2073.22       1857.56       192.73 o                         
   4  10 -10       2042.67       2001.47        95.96 o                         
   6  10 -10        304.47        283.89        61.10 o                         
  -3  11 -10       1518.30       1493.89        73.56 o                         
  -1  11 -10       1995.80       1833.65       120.81 o                         
   1  11 -10        349.88        431.94        32.95 o                         
   3  11 -10       1735.51       1787.25        75.61 o                         
   5  11 -10        265.93        300.16        66.02 o                         
  -4  12 -10       2520.15       2271.50       121.09 o                         
  -2  12 -10       3527.07       3745.10       180.12 o                         
   0  12 -10        851.93        867.04        40.36 o                         
   2  12 -10       1448.34       1436.58        81.16 o                         
   4  12 -10       2772.15       2922.68       119.87 o                         
   6  12 -10       1491.23       1549.80       102.74 o                         
  -3  13 -10        212.60        222.24        29.71 o                         
  -1  13 -10        902.43        831.40        45.73 o                         
   1  13 -10        751.64        771.89        37.27 o                         
   3  13 -10         39.92         39.78        27.00 o                         
   5  13 -10       1641.88       1707.24       101.27 o                         
  -4  14 -10       4644.50       4028.87       191.86 o                         
  -2  14 -10       4463.51       4701.59       141.08 o                         
   0  14 -10       1430.28       1467.80        55.67 o                         
   2  14 -10       2253.35       2428.39        87.95 o                         
   4  14 -10       2400.62       2448.79       105.58 o                         
  -3  15 -10       2018.50       1946.63       107.69 o                         
  -1  15 -10       1930.60       1760.26       103.89 o                         
   1  15 -10        460.96        510.71        50.73 o                         
   3  15 -10         18.12         19.62        23.55 o                         
   5  15 -10       1809.67       1902.35       107.03 o                         
  -4  16 -10       2677.87       2456.60       123.54 o                         
  -2  16 -10       3877.61       4135.29       150.18 o                         
   0  16 -10       6948.79       7326.81       173.29 o                         
   2  16 -10       1272.06       1352.81        61.33 o                         
   4  16 -10       1703.57       1734.15        98.61 o                         
  -3  17 -10       2247.90       2019.63       131.97 o                         
  -1  17 -10       6335.90       6211.68       363.87 o                         
   1  17 -10       3812.45       4010.88       120.30 o                         
   3  17 -10        244.71        261.47        36.42 o                         
   5  17 -10        562.94        590.90        87.34 o                         
  -4  18 -10        578.32        540.45        48.12 o                         
  -2  18 -10       3326.39       3481.11       172.10 o                         
   0  18 -10       3359.50       3573.12        92.17 o                         
   2  18 -10       2311.91       2407.05        99.51 o                         
   4  18 -10        121.42        119.40        35.03 o                         
  -3  19 -10       2718.37       2481.62       319.27 o                         
  -1  19 -10       7014.77       7048.41       311.43 o                         
   1  19 -10       5319.22       5676.10       135.55 o                         
   3  19 -10       1663.49       1709.01        83.96 o                         
   5  19 -10        427.08        439.27        70.58 o                         
  -4  20 -10        526.56        451.50        61.64 o                         
  -2  20 -10        927.01        935.42        60.85 o                         
   0  20 -10        526.75        545.88        40.53 o                         
   2  20 -10        502.82        488.74        39.28 o                         
   4  20 -10       1437.35       1446.97        84.93 o                         
  -3  21 -10       5496.04       5168.43       781.45 o                         
  -1  21 -10       3052.85       3281.94       155.09 o                         
   1  21 -10       3048.15       3282.55       117.47 o                         
   3  21 -10       2121.53       2227.75        89.22 o                         
  -2  22 -10        306.61        305.90        42.31 o                         
   0  22 -10        395.45        363.97        29.58 o                         
   2  22 -10        969.11       1051.06        53.97 o                         
   4  22 -10        578.17        599.03        51.47 o                         
  -3  23 -10       2209.32       2127.37       256.93 o                         
  -1  23 -10       1610.05       1663.59        83.17 o                         
   1  23 -10        501.31        525.05        44.28 o                         
   3  23 -10       2882.58       2938.11       126.58 o                         
  -2  24 -10        450.17        366.83        60.89 o                         
   0  24 -10        806.37        724.46        49.19 o                         
   2  24 -10        286.27        346.20        45.82 o                         
   4  24 -10         98.64        105.35        38.39 o                         
  -1  25 -10        470.37        547.56        44.57 o                         
   1  25 -10        345.07        341.33        31.39 o                         
   3  25 -10        856.78        885.63        55.24 o                         
  -2  26 -10        213.75        198.20        43.99 o                         
   0  26 -10        518.83        538.54        49.89 o                         
   2  26 -10        106.75        106.04        25.98 o                         
  -1  27 -10        940.52        942.60        78.79 o                         
   1  27 -10       1516.96       1661.12        78.62 o                         
   3  27 -10         49.52         60.13        29.47 o                         
  -2  28 -10         73.77         55.38        31.70 o                         
   0  28 -10        521.10        528.43        51.65 o                         
   2  28 -10        127.30         99.28        31.61 o                         
  -1  29 -10         63.04         62.11        23.42 o                         
   1  29 -10        494.42        549.82        36.01 o                         
   0  30 -10       1039.05       1031.03       104.58 o                         
   2  30 -10         86.40        120.05        31.84 o                         
  -3   1  -9       4468.94       4754.26       121.16 o                         
  -1   1  -9      11067.81      11467.29       238.75 o                         
   1   1  -9      10448.63      10205.73       234.69 o                         
   3   1  -9       1300.10       1293.92        68.63 o                         
   5   1  -9          7.81         11.88        41.85 o                         
   7   1  -9        654.09        720.30       121.65 o                         
  -4   2  -9       3210.46       3166.86       161.13 o                         
  -2   2  -9        974.86        865.65        45.51 o                         
   0   2  -9       1279.40       1250.72        46.41 o                         
   2   2  -9       2858.97       2728.87        85.15 o                         
   4   2  -9       2339.67       2442.90       137.05 o                         
   6   2  -9        640.89        779.42       106.45 o                         
  -3   3  -9       3039.70       3230.65       107.96 o                         
  -1   3  -9       4435.75       4336.76       104.90 o                         
   1   3  -9       1690.80       1665.24        57.16 o                         
   3   3  -9        980.17        864.82        66.19 o                         
   5   3  -9         85.92        107.72        49.25 o                         
   7   3  -9        294.43        365.56        82.29 o                         
  -4   4  -9       4887.08       4746.87       255.61 o                         
  -2   4  -9        829.37        883.32        41.21 o                         
   0   4  -9       1449.02       1499.53        50.25 o                         
   2   4  -9       6354.01       6009.98       143.76 o                         
   4   4  -9       3792.03       3768.28       150.04 o                         
   6   4  -9        858.97       1065.52       105.57 o                         
  -3   5  -9       1098.15       1105.34        42.86 o                         
  -1   5  -9       2983.37       3066.19        67.43 o                         
   1   5  -9       3742.08       3950.59        93.64 o                         
   3   5  -9       4386.19       4368.26       149.85 o                         
   5   5  -9        171.90        193.54        49.65 o                         
  -4   6  -9       1923.89       1932.47       134.17 o                         
  -2   6  -9       2645.43       2663.55       138.11 o                         
   0   6  -9        576.60        605.00        32.64 o                         
   2   6  -9        565.94        583.79        46.93 o                         
   4   6  -9       4127.27       3843.79       153.45 o                         
   6   6  -9       1167.15       1305.17       114.00 o                         
  -3   7  -9        977.37       1091.90        53.01 o                         
  -1   7  -9       3938.17       3959.89        94.06 o                         
   1   7  -9       8479.57       8631.37       187.86 o                         
   3   7  -9       1981.38       2048.01        94.32 o                         
   5   7  -9       1293.72       1351.48        76.44 o                         
  -4   8  -9        112.43        111.25        47.68 o                         
  -2   8  -9        429.63        400.47        19.85 o                         
   0   8  -9        713.45        749.85        30.24 o                         
   2   8  -9       1116.89       1107.52        59.38 o                         
   4   8  -9       3916.40       3921.81       152.33 o                         
   6   8  -9        454.65        540.55       178.60 o                         
  -3   9  -9       4777.15       4976.60       230.22 o                         
  -1   9  -9       1524.73       1503.75        43.76 o                         
   1   9  -9       3084.36       3122.02        81.91 o                         
   3   9  -9       2630.42       2726.07        98.64 o                         
   5   9  -9       3292.23       3349.78       170.91 o                         
  -4  10  -9       1732.08       1605.64       117.48 o                         
  -2  10  -9        564.72        563.81        22.84 o                         
   0  10  -9       1085.91       1048.76        42.22 o                         
   2  10  -9       1570.97       1697.06        70.36 o                         
   4  10  -9       3490.80       3593.73       135.55 o                         
   6  10  -9       2075.84       2111.57       102.58 o                         
  -3  11  -9       1117.18       1137.29        54.58 o                         
  -1  11  -9       1413.25       1444.38        64.58 o                         
   1  11  -9        144.88        206.15        24.19 o                         
   3  11  -9       3703.69       3764.67       138.93 o                         
   5  11  -9       2636.94       2743.68       133.96 o                         
  -4  12  -9       2589.38       2215.82       112.13 o                         
  -2  12  -9        768.42        796.77        38.37 o                         
   0  12  -9        577.22        664.39        29.63 o                         
   2  12  -9       3355.60       3390.55       112.75 o                         
   4  12  -9       2213.89       2187.01       101.54 o                         
   6  12  -9       3308.62       3324.75       164.80 o                         
  -3  13  -9        668.75        638.77        45.04 o                         
  -1  13  -9        179.07        188.89        14.86 o                         
   1  13  -9        268.66        239.01        26.08 o                         
   3  13  -9       1366.66       1458.06        81.23 o                         
   5  13  -9       3306.59       3380.57       137.49 o                         
  -4  14  -9         26.19         75.69        35.13 o                         
  -2  14  -9        609.92        616.34        39.97 o                         
   0  14  -9        778.08        818.38        37.56 o                         
   2  14  -9        232.90        233.12        30.04 o                         
   4  14  -9       2706.12       2809.00       124.38 o                         
   6  14  -9        357.46        310.00        50.43 o                         
  -3  15  -9        617.65        638.59        45.93 o                         
  -1  15  -9       1737.63       1606.94       127.55 o                         
   1  15  -9        416.69        395.28        29.44 o                         
   3  15  -9       1863.48       1865.83        80.61 o                         
   5  15  -9        587.31        605.47        72.91 o                         
  -4  16  -9        523.76        460.11        57.17 o                         
  -2  16  -9        301.49        297.77        42.18 o                         
   0  16  -9        871.16        923.04        36.55 o                         
   2  16  -9        347.69        371.09        32.76 o                         
   4  16  -9       1023.27       1104.13        79.07 o                         
   6  16  -9        589.18        499.14        54.87 o                         
  -3  17  -9        508.12        506.37        40.82 o                         
  -1  17  -9        429.14        437.74        50.29 o                         
   1  17  -9       1740.48       1824.01        61.31 o                         
   3  17  -9        736.89        741.09        58.66 o                         
   5  17  -9        982.10        962.34        72.76 o                         
  -4  18  -9        200.02        155.77        41.62 o                         
  -2  18  -9       3069.14       3177.53       151.76 o                         
   0  18  -9        851.21        933.18        42.72 o                         
   2  18  -9       3913.40       3994.68       113.74 o                         
   4  18  -9       1464.90       1477.62        84.55 o                         
   6  18  -9       1229.86       1230.87        99.60 o                         
  -3  19  -9        807.85        786.57       111.82 o                         
  -1  19  -9        549.52        548.61        48.33 o                         
   1  19  -9        721.37        661.23        46.68 o                         
   3  19  -9        442.55        451.34        61.43 o                         
   5  19  -9        874.52        835.08        64.61 o                         
  -4  20  -9       1179.47       1031.39        73.75 o                         
  -2  20  -9       1521.16       1512.81        76.36 o                         
   0  20  -9       3877.71       4063.57       105.75 o                         
   2  20  -9       1504.88       1486.01        65.77 o                         
   4  20  -9         76.58         78.76        42.10 o                         
  -3  21  -9         70.42         75.21        24.95 o                         
  -1  21  -9        419.41        407.28        45.27 o                         
   1  21  -9       1658.42       1675.39        71.69 o                         
   3  21  -9        280.18        302.78        43.56 o                         
   5  21  -9       1088.14       1037.28        66.82 o                         
  -4  22  -9        736.13        660.14        41.97 o                         
  -2  22  -9       1428.16       1278.86       212.32 o                         
   0  22  -9        880.26        940.95        43.98 o                         
   2  22  -9        339.16        323.13        42.59 o                         
   4  22  -9       1620.43       1670.28        76.32 o                         
  -3  23  -9       3200.86       3114.13       389.83 o                         
  -1  23  -9        601.99        580.78        37.45 o                         
   1  23  -9        729.98        751.69        46.06 o                         
   3  23  -9       1460.81       1502.89        85.90 o                         
   5  23  -9       3819.14       3755.81       158.29 o                         
  -2  24  -9        310.15        289.82        36.96 o                         
   0  24  -9        573.60        605.88        27.74 o                         
   2  24  -9       3793.93       3824.30       114.12 o                         
   4  24  -9       1986.31       1892.38       102.08 o                         
  -3  25  -9       1533.20       1512.33       226.32 o                         
  -1  25  -9       2661.79       2660.89       146.46 o                         
   1  25  -9        730.46        716.34        39.99 o                         
   3  25  -9       2546.34       2618.92        93.00 o                         
  -2  26  -9       1303.06       1085.17       184.80 o                         
   0  26  -9       2513.11       2639.17        57.94 o                         
   2  26  -9       4268.46       4488.98       140.05 o                         
   4  26  -9       2778.32       2799.97       105.82 o                         
  -3  27  -9         16.35         21.89        12.57 o                         
  -1  27  -9         20.90         40.69        27.40 o                         
   1  27  -9          6.30          7.94         8.68 o                         
   3  27  -9        407.40        416.92        45.25 o                         
  -2  28  -9       1205.30       1092.49       193.48 o                         
   0  28  -9       3215.54       3379.34       107.36 o                         
   2  28  -9       3698.53       3798.08       117.60 o                         
   4  28  -9       2342.85       2323.73       115.55 o                         
  -3  29  -9        761.57        938.66       117.84 o                         
  -1  29  -9       2036.89       1988.30       245.37 o                         
   1  29  -9        753.51        828.71        34.14 o                         
   3  29  -9        378.52        389.04        42.34 o                         
  -2  30  -9        208.86        175.90        33.72 o                         
   0  30  -9       1404.89       1400.15        69.62 o                         
   2  30  -9       3553.80       3781.31       135.04 o                         
  -1  31  -9        487.53        392.10        52.91 o                         
   1  31  -9         25.81         19.51        13.06 o                         
   3  31  -9        469.03        499.81        48.05 o                         
   0  32  -9        335.13        307.18        37.85 o                         
   2  32  -9        432.75        447.59        32.73 o                         
  -1  33  -9         53.08         57.53        29.03 o                         
   1  33  -9        495.97        480.63        31.94 o                         
   0  34  -9       3535.61       3259.00       476.67 o                         
  -2   0  -8       4025.56       3636.03       339.42 o                         
   0   0  -8       3045.67       2842.37        90.35 o                         
   2   0  -8       1721.44       1624.34        79.59 o                         
   4   0  -8       4274.39       4511.11       304.08 o                         
   6   0  -8       3291.19       3498.17       237.95 o                         
  -3   1  -8        368.41        382.46        39.64 o                         
  -1   1  -8       3832.41       3963.43        87.61 o                         
   1   1  -8       3073.68       3072.43        92.14 o                         
   3   1  -8        108.54        516.23        99.53 o                         
   5   1  -8         58.04         66.59        38.55 o                         
   7   1  -8        305.92        308.59        92.09 o                         
  -2   2  -8       2523.89       2442.04       108.82 o                         
   0   2  -8       2843.38       2815.31        63.16 o                         
   2   2  -8        710.76        688.78        36.67 o                         
   4   2  -8       1259.03       1511.53       127.95 o                         
   6   2  -8       1712.47       1823.59       141.78 o                         
  -3   3  -8        484.22        481.92        29.30 o                         
  -1   3  -8       7242.51       7047.61       144.53 o                         
   1   3  -8       9978.48      10200.68       221.98 o                         
   3   3  -8       1311.36       1469.31       161.34 o                         
   5   3  -8        457.36        408.10        77.05 o                         
   7   3  -8       1872.97       2034.19       144.55 o                         
  -4   4  -8       2406.81       2251.21       111.16 o                         
  -2   4  -8       1663.39       1623.11        65.74 o                         
   0   4  -8       7321.75       7363.65       158.58 o                         
   2   4  -8       5483.67       5343.17       136.27 o                         
   4   4  -8       2050.67       1941.74       147.47 o                         
   6   4  -8        421.54        434.69        73.41 o                         
  -3   5  -8       6759.76       7003.37       188.80 o                         
  -1   5  -8       6806.07       7062.96       142.97 o                         
   1   5  -8       2297.02       2332.90        61.12 o                         
   3   5  -8       1151.80       1102.93        77.57 o                         
   5   5  -8       2689.47       2764.99       156.36 o                         
   7   5  -8       2390.95       2505.38       184.23 o                         
  -4   6  -8       2142.32       2024.84       103.70 o                         
  -2   6  -8       9981.57      10093.19       404.58 o                         
   0   6  -8       9160.46       9258.71       202.13 o                         
   2   6  -8      18494.20      18384.39       460.08 o                         
   4   6  -8       7807.93       7658.82       289.65 o                         
   6   6  -8       3573.68       3722.45       183.32 o                         
  -3   7  -8        524.12        530.04        32.91 o                         
  -1   7  -8       1804.34       1912.61        45.65 o                         
   1   7  -8       2261.42       2269.85        60.51 o                         
   3   7  -8        335.97        345.43        52.58 o                         
   5   7  -8        265.57        267.34        56.09 o                         
   7   7  -8         87.96         69.36        56.56 o                         
  -4   8  -8       3637.82       3190.05       143.13 o                         
  -2   8  -8       6825.56       6726.57       169.17 o                         
   0   8  -8       8766.71       8824.09       186.88 o                         
   2   8  -8      17669.52      17606.96       443.71 o                         
   4   8  -8      14797.29      14629.00       397.62 o                         
   6   8  -8       8630.70       9199.74       384.38 o                         
  -3   9  -8        884.86        872.57        45.25 o                         
  -1   9  -8       5242.22       5110.14       104.78 o                         
   1   9  -8       1872.96       1906.47        58.60 o                         
   3   9  -8        573.30        532.26        57.62 o                         
   5   9  -8       1425.89       1383.01       123.57 o                         
   7   9  -8       2603.84       2768.04       169.27 o                         
  -4  10  -8       3154.30       2632.56       118.90 o                         
  -2  10  -8       1061.72        999.66        40.26 o                         
   0  10  -8      12539.01      12593.85       249.64 o                         
   2  10  -8       4917.43       4947.11       137.47 o                         
   4  10  -8      12863.46      12835.56       352.58 o                         
   6  10  -8       4515.57       4470.85       278.92 o                         
  -3  11  -8       2001.62       1862.76        94.04 o                         
  -1  11  -8       6311.31       6152.81       137.02 o                         
   1  11  -8       4318.62       4212.38       102.54 o                         
   3  11  -8       3533.28       3446.94       137.25 o                         
   5  11  -8       3702.21       3662.72       166.71 o                         
   7  11  -8       2799.89       3029.71       363.52 o                         
  -4  12  -8        670.61        484.43        37.67 o                         
  -2  12  -8        661.54        669.20        40.36 o                         
   0  12  -8       5029.89       5034.74       107.84 o                         
   2  12  -8      12452.80      12172.22       302.15 o                         
   4  12  -8       1201.40       1194.76        80.39 o                         
   6  12  -8       1145.47       1130.48        78.24 o                         
  -3  13  -8       4205.51       3889.69       194.09 o                         
  -1  13  -8        261.25        244.94        14.77 o                         
   1  13  -8       5284.00       5459.96       137.65 o                         
   3  13  -8       3243.69       3285.72       108.78 o                         
   5  13  -8       4102.98       3970.72       170.66 o                         
   7  13  -8       1012.79        950.22        78.13 o                         
  -4  14  -8        682.18        582.16        40.31 o                         
  -2  14  -8        226.96        209.73        30.06 o                         
   0  14  -8        345.76        349.69        24.68 o                         
   2  14  -8        528.82        542.07        46.73 o                         
   4  14  -8        961.56        923.41        71.54 o                         
   6  14  -8       2314.49       2239.69       121.20 o                         
  -3  15  -8        506.32        465.87        30.13 o                         
  -1  15  -8        577.34        566.25        22.70 o                         
   1  15  -8        660.33        627.06        38.45 o                         
   3  15  -8       5066.78       5248.15       141.92 o                         
   5  15  -8        546.50        578.03        51.76 o                         
  -4  16  -8        813.70        693.15        42.76 o                         
  -2  16  -8         12.83         17.38        13.89 o                         
   0  16  -8        480.33        486.05        28.62 o                         
   2  16  -8       4884.19       4965.18       147.14 o                         
   4  16  -8       2440.49       2296.29        83.92 o                         
   6  16  -8        260.19        270.66        52.56 o                         
  -3  17  -8        210.05        210.15        28.05 o                         
  -1  17  -8        550.64        571.40        30.49 o                         
   1  17  -8       3502.79       3497.51       103.38 o                         
   3  17  -8        172.43        198.41        28.90 o                         
   5  17  -8         49.11         29.38        28.40 o                         
  -2  18  -8       3033.01       2999.81        97.22 o                         
   0  18  -8       1356.74       1440.53        43.61 o                         
   2  18  -8        373.82        338.16        35.26 o                         
   4  18  -8       1306.87       1282.91        61.77 o                         
   6  18  -8        196.68        188.20        50.74 o                         
  -3  19  -8         68.80         44.57        19.92 o                         
  -1  19  -8       2359.02       2300.11       102.68 o                         
   1  19  -8       2689.99       2698.54        87.18 o                         
   3  19  -8       4475.16       4302.81       132.71 o                         
   5  19  -8        596.96        592.95        47.56 o                         
  -2  20  -8       1923.22       2042.40        70.19 o                         
   0  20  -8       1733.52       1743.39        53.74 o                         
   2  20  -8       2747.20       2749.67        96.76 o                         
   4  20  -8       1220.98       1151.82        63.47 o                         
   6  20  -8        516.23        492.56        48.07 o                         
  -3  21  -8        111.15        113.85        25.45 o                         
  -1  21  -8        947.61        931.77        62.11 o                         
   1  21  -8       1731.62       1870.68        64.17 o                         
   3  21  -8       1757.09       1698.97        82.72 o                         
   5  21  -8       1957.77       1878.32       102.69 o                         
  -2  22  -8       1040.29       1014.56        84.73 o                         
   0  22  -8       9097.77       9180.06       294.10 o                         
   2  22  -8       1495.06       1485.49        61.63 o                         
   4  22  -8        344.46        357.43        43.58 o                         
   6  22  -8        144.41        141.17        35.50 o                         
  -3  23  -8        328.41        290.95        33.90 o                         
  -1  23  -8       1584.95       1594.04        59.01 o                         
   1  23  -8       1740.24       1778.50        64.35 o                         
   3  23  -8        696.40        671.39        47.33 o                         
   5  23  -8         75.13         69.14        25.65 o                         
  -2  24  -8       3990.24       3664.10       498.35 o                         
   0  24  -8       4587.48       4664.80       104.90 o                         
   2  24  -8       1720.08       1772.62        69.01 o                         
   4  24  -8       1156.26       1135.37        74.80 o                         
  -3  25  -8       1794.41       1694.34       263.60 o                         
  -1  25  -8        855.69        845.50        56.83 o                         
   1  25  -8       1815.81       1913.33        73.83 o                         
   3  25  -8       4163.52       4118.29       138.34 o                         
   5  25  -8       3100.41       3057.52       118.85 o                         
  -2  26  -8       2298.05       2067.70       333.09 o                         
   0  26  -8       1230.04       1236.57        37.83 o                         
   2  26  -8        562.63        570.87        36.73 o                         
   4  26  -8        197.31        201.01        33.51 o                         
  -3  27  -8       5620.75       5594.71       792.59 o                         
  -1  27  -8        279.07        320.09        39.36 o                         
   1  27  -8       1473.46       1530.36        43.49 o                         
   3  27  -8       8163.27       8270.13       237.50 o                         
   5  27  -8       6163.14       6213.37       204.68 o                         
  -2  28  -8        527.66        484.29        92.33 o                         
   0  28  -8         52.79         50.01        12.70 o                         
   2  28  -8        296.19        252.84        36.67 o                         
   4  28  -8        237.74        243.36        43.12 o                         
  -3  29  -8       1362.03       1596.52       144.36 o                         
  -1  29  -8        552.16        537.99        55.93 o                         
   1  29  -8       1352.78       1360.57        48.33 o                         
   3  29  -8       6313.35       6534.57       193.35 o                         
  -2  30  -8       3843.11       3608.34       474.29 o                         
   0  30  -8       2160.06       2142.11        69.38 o                         
   2  30  -8        508.10        522.74        30.04 o                         
   4  30  -8        308.49        305.02        49.94 o                         
  -3  31  -8        211.39        140.40        67.00 o                         
  -1  31  -8       1128.34        974.74       166.53 o                         
   1  31  -8       1581.78       1667.15        48.67 o                         
   3  31  -8       1229.15       1258.98        74.89 o                         
  -2  32  -8       1829.20       1830.92       168.81 o                         
   0  32  -8       5227.62       4952.25       222.98 o                         
   2  32  -8        872.94        946.16        44.08 o                         
  -1  33  -8        181.45        195.08        35.86 o                         
   1  33  -8        813.09        838.10        40.04 o                         
   3  33  -8        324.98        303.61        30.40 o                         
  -2  34  -8        403.46        455.11       155.42 o                         
   0  34  -8        916.06       1061.07       185.10 o                         
   2  34  -8        711.01        747.16        46.87 o                         
  -1  35  -8        765.40        728.49       101.33 o                         
   1  35  -8        225.70        210.29        24.86 o                         
   0  36  -8        317.54        352.02        83.94 o                         
  -3   1  -7        795.87        774.55        45.66 o                         
  -1   1  -7       6230.16       5976.11       113.32 o                         
   1   1  -7       5144.01       4734.68       102.35 o                         
   3   1  -7       4593.56       4457.85       146.95 o                         
   5   1  -7       3675.89       3652.98       150.03 o                         
   7   1  -7       4043.74       4275.50       239.56 o                         
  -2   2  -7       1956.61       1924.02        63.96 o                         
   0   2  -7       3661.06       3808.48        81.04 o                         
   2   2  -7       7070.91       6797.81       166.55 o                         
   4   2  -7       7998.73       7870.33       250.82 o                         
   6   2  -7        349.10        341.57        59.91 o                         
  -3   3  -7       6066.20       6233.60       192.30 o                         
  -1   3  -7       7244.17       7234.39       136.37 o                         
   1   3  -7       4891.94       5103.43       114.18 o                         
   3   3  -7        793.64        767.84        50.38 o                         
   5   3  -7       4095.50       4086.37       163.86 o                         
   7   3  -7       3807.65       4071.79       228.51 o                         
  -2   4  -7       1237.34       1179.34        75.53 o                         
   0   4  -7       8463.96       8880.84       171.13 o                         
   2   4  -7      10064.28       9740.00       226.19 o                         
   4   4  -7       5732.16       5632.14       192.62 o                         
   6   4  -7       1099.70       1237.80       107.43 o                         
  -3   5  -7       6364.38       6472.59       150.18 o                         
  -1   5  -7      12479.04      12956.11       247.07 o                         
   1   5  -7      10069.87      10403.22       250.58 o                         
   3   5  -7       1188.36       1199.23        73.24 o                         
   5   5  -7       2745.67       2791.53       130.87 o                         
   7   5  -7       1490.70       1628.23       120.71 o                         
  -2   6  -7       3358.18       3272.87       117.38 o                         
   0   6  -7       1876.37       1878.82        48.41 o                         
   2   6  -7       4808.44       4578.91       113.40 o                         
   4   6  -7        481.64        382.66        74.90 o                         
   6   6  -7       1834.66       1792.20       109.87 o                         
  -3   7  -7      11680.80      11774.72       284.20 o                         
  -1   7  -7      11746.24      12711.17       241.49 o                         
   1   7  -7       6629.76       6650.87       160.75 o                         
   3   7  -7       8000.85       8047.88       229.34 o                         
   5   7  -7      10502.46      10740.74       390.96 o                         
   7   7  -7       1209.07       1258.75       125.87 o                         
  -2   8  -7        159.42        150.08        10.53 o                         
   0   8  -7       8029.75       8019.09       153.97 o                         
   2   8  -7       1247.17       1149.89        55.14 o                         
   4   8  -7       1796.55       1805.49       103.35 o                         
   6   8  -7       1583.52       1641.69       108.38 o                         
  -3   9  -7       5596.25       5709.74       139.96 o                         
  -1   9  -7       7944.87       7999.31       152.34 o                         
   1   9  -7       5888.77       5873.48       138.18 o                         
   3   9  -7      14710.01      15017.81       402.33 o                         
   5   9  -7       7358.07       7326.08       288.27 o                         
   7   9  -7       1688.42       1791.27       125.78 o                         
  -2  10  -7      12973.35      13009.22       361.74 o                         
   0  10  -7       2123.89       2146.89        50.92 o                         
   2  10  -7       9569.07       9353.43       235.88 o                         
   4  10  -7      10692.47      10573.95       313.89 o                         
   6  10  -7       2812.63       2808.01       162.56 o                         
  -3  11  -7       1909.02       1872.90        66.72 o                         
  -1  11  -7        499.26        490.97        18.89 o                         
   1  11  -7       9382.35       9365.85       216.47 o                         
   3  11  -7       9308.56       9138.81       247.15 o                         
   5  11  -7       2038.37       2004.34       109.57 o                         
   7  11  -7        383.67        441.57        91.55 o                         
  -2  12  -7      16825.46      17502.76       427.80 o                         
   0  12  -7      10706.51      10697.23       211.50 o                         
   2  12  -7       7261.00       7326.54       182.74 o                         
   4  12  -7      11040.60      11237.08       381.52 o                         
   6  12  -7        875.15        885.75       129.08 o                         
  -3  13  -7       2871.94       2737.63        98.64 o                         
  -1  13  -7       3426.35       3439.64        69.79 o                         
   1  13  -7       5841.20       5731.78       138.80 o                         
   3  13  -7       2374.02       2485.85       289.61 o                         
   5  13  -7       1742.07       1743.82        73.08 o                         
   7  13  -7       1003.46        990.23       124.59 o                         
  -2  14  -7       7801.81       7993.02       234.28 o                         
   0  14  -7      28426.06      30090.55       846.43 o                         
   2  14  -7      12719.77      12913.10       313.84 o                         
   4  14  -7        200.34        198.85        33.00 o                         
   6  14  -7       1473.38       1606.64        98.36 o                         
  -3  15  -7        588.70        600.70        57.64 o                         
  -1  15  -7       1870.78       1818.38        42.44 o                         
   1  15  -7       4276.04       4165.99       113.27 o                         
   3  15  -7       8626.38       8503.22       230.57 o                         
   5  15  -7       1326.39       1241.37        66.84 o                         
   7  15  -7        885.92        903.47        84.17 o                         
  -2  16  -7       4908.45       4939.92       158.13 o                         
   0  16  -7      12280.10      12531.25       285.08 o                         
   2  16  -7       5544.53       5675.47       141.13 o                         
   4  16  -7       4544.75       4440.69       136.30 o                         
   6  16  -7       1857.66       1844.64       116.47 o                         
  -3  17  -7        440.58        384.11        35.26 o                         
  -1  17  -7       2209.48       2221.67        44.49 o                         
   1  17  -7       8179.78       8263.70       205.44 o                         
   3  17  -7       4783.45       4808.80       150.00 o                         
   5  17  -7       2149.81       2083.77        89.42 o                         
   7  17  -7        403.51        417.18        61.46 o                         
  -2  18  -7       6671.56       6835.50       206.58 o                         
   0  18  -7        768.11        786.73        34.79 o                         
   2  18  -7       9950.00      10055.09       257.81 o                         
   4  18  -7       2140.48       2099.57       118.62 o                         
   6  18  -7       1736.44       1757.20        84.67 o                         
  -3  19  -7       1269.70       1016.59       111.03 o                         
  -1  19  -7       2683.74       2593.00        43.00 o                         
   1  19  -7       1234.80       1168.87        52.37 o                         
   3  19  -7       2782.43       2626.35        89.10 o                         
   5  19  -7       1134.68       1120.63        65.57 o                         
  -2  20  -7        516.53        496.84        42.53 o                         
   0  20  -7       2442.08       2437.08        67.70 o                         
   2  20  -7       8784.02       8812.76       233.08 o                         
   4  20  -7       2475.34       2412.68        89.24 o                         
   6  20  -7       1214.34       1138.74        93.80 o                         
  -3  21  -7       1541.50       1425.68       192.82 o                         
  -1  21  -7       4224.29       4295.39        70.38 o                         
   1  21  -7       7296.25       7481.61       189.31 o                         
   3  21  -7       3244.61       3060.97       119.92 o                         
   5  21  -7         71.14         41.19        22.00 o                         
  -2  22  -7        138.15        144.86        26.53 o                         
   0  22  -7      13208.40      13457.20       264.04 o                         
   2  22  -7        674.93        651.33        40.77 o                         
   4  22  -7       1914.78       1926.49        88.46 o                         
   6  22  -7       1431.16       1349.57        87.30 o                         
  -3  23  -7        395.25        407.08        70.86 o                         
  -1  23  -7       4186.45       4174.52        69.51 o                         
   1  23  -7       5902.63       6000.06       158.58 o                         
   3  23  -7      11926.56      12088.52       328.91 o                         
   5  23  -7        271.04        244.93        38.65 o                         
  -2  24  -7       5552.75       5050.73       471.88 o                         
   0  24  -7       2814.23       2871.28        67.63 o                         
   2  24  -7       3720.34       3644.98       100.62 o                         
   4  24  -7        164.73        186.47        37.64 o                         
   6  24  -7       2229.98       2160.91       106.50 o                         
  -3  25  -7       1440.35       1401.47       158.27 o                         
  -1  25  -7        301.64        304.63        10.49 o                         
   1  25  -7       6342.09       6433.01       180.59 o                         
   3  25  -7       2629.96       2659.95        97.63 o                         
   5  25  -7       2880.63       2693.90       101.99 o                         
  -2  26  -7       3943.77       3752.51       544.81 o                         
   0  26  -7       2736.19       2558.24        79.62 o                         
   2  26  -7       1723.45       1863.71        77.67 o                         
   4  26  -7       3753.78       3735.06       131.29 o                         
  -3  27  -7        127.13        121.04        17.93 o                         
  -1  27  -7        135.16        111.98         7.93 o                         
   1  27  -7        586.35        582.57        27.63 o                         
   3  27  -7        358.42        340.95        40.23 o                         
   5  27  -7        591.48        512.51        61.70 o                         
  -2  28  -7       2887.88       2589.50       472.89 o                         
   0  28  -7       2245.06       2416.46        59.87 o                         
   2  28  -7       2534.44       2581.95        93.94 o                         
   4  28  -7       5582.00       5700.46       172.83 o                         
  -3  29  -7       1072.71       1016.37        44.96 o                         
  -1  29  -7        145.52        113.76        10.31 o                         
   1  29  -7       1864.20       1936.15        57.41 o                         
   3  29  -7        374.98        392.35        45.49 o                         
   5  29  -7        770.89        746.89        47.22 o                         
  -2  30  -7       2518.65       2308.80       332.08 o                         
   0  30  -7        701.67        760.39        36.71 o                         
   2  30  -7       3306.99       3471.09        98.95 o                         
   4  30  -7       1777.38       1731.23        74.59 o                         
  -1  31  -7        819.17        714.58        33.46 o                         
   1  31  -7       2815.65       2916.61        81.63 o                         
   3  31  -7       3825.97       4028.02       120.79 o                         
  -2  32  -7        457.78        427.50        91.94 o                         
   0  32  -7       2523.49       2322.28        65.50 o                         
   2  32  -7       1678.56       1818.19        58.82 o                         
   4  32  -7        378.51        367.61        45.51 o                         
  -1  33  -7       2243.80       2059.04       127.68 o                         
   1  33  -7       3261.90       3281.18        99.66 o                         
   3  33  -7       3107.73       3104.16        95.51 o                         
  -2  34  -7        935.76       1153.52       122.40 o                         
   0  34  -7       2803.56       2825.38        85.40 o                         
   2  34  -7        824.02        751.90        36.76 o                         
   4  34  -7        663.97        649.71        36.18 o                         
  -1  35  -7       1643.56       1564.70       183.12 o                         
   1  35  -7       1719.59       1645.52        62.13 o                         
   3  35  -7         27.79         14.97        16.20 o                         
  -2  36  -7        516.15        688.67       164.11 o                         
   0  36  -7        479.28        453.20        26.73 o                         
   2  36  -7       1637.41       1582.75        70.78 o                         
  -1  37  -7        201.13        208.58        25.21 o                         
   1  37  -7        271.58        296.37        34.88 o                         
   0  38  -7        133.45        105.71        36.88 o                         
   2  38  -7         52.53         58.02        30.58 o                         
  -2   0  -6      15382.33      15465.19       666.42 o                         
   0   0  -6      12487.58      13461.54       363.20 o                         
   2   0  -6      49853.53      55667.58      2511.38 o                         
   4   0  -6       9015.90       9018.62       389.87 o                         
   6   0  -6       5563.80       5775.54       312.77 o                         
   8   0  -6       2354.62       2475.47       332.96 o                         
  -3   1  -6        345.27        321.31        32.48 o                         
  -1   1  -6       2504.81       2566.21        53.35 o                         
   1   1  -6       2456.57       2294.75        57.66 o                         
   3   1  -6       8869.16       9308.29       283.37 o                         
   5   1  -6        893.86        934.24       103.38 o                         
   7   1  -6        710.33        721.20        95.29 o                         
  -2   2  -6       9899.15       9913.71       252.45 o                         
   0   2  -6      16623.50      16468.78       315.92 o                         
   2   2  -6      18726.37      20026.68       602.33 o                         
   4   2  -6       9976.90      10194.72       329.17 o                         
   6   2  -6       3674.76       3764.43       161.23 o                         
   8   2  -6       3329.39       3486.24       190.43 o                         
  -3   3  -6        835.08        802.42        43.46 o                         
  -1   3  -6      10341.91      10385.45       194.90 o                         
   1   3  -6      20941.20      23136.90       548.48 o                         
   3   3  -6      11199.35      11574.61       333.78 o                         
   5   3  -6       1880.15       1832.07        96.15 o                         
   7   3  -6        936.27       1027.66       106.67 o                         
  -2   4  -6       8270.71       8009.36       316.56 o                         
   0   4  -6      20387.12      22304.65       441.37 o                         
   2   4  -6       2827.12       2667.90        67.70 o                         
   4   4  -6       7171.92       7106.54       242.38 o                         
   6   4  -6       3002.79       2974.89       138.26 o                         
   8   4  -6       1502.01       1665.70       129.92 o                         
  -3   5  -6       2476.44       2385.83        78.95 o                         
  -1   5  -6       6665.95       7150.09       132.26 o                         
   1   5  -6      17091.22      18231.42       416.58 o                         
   3   5  -6      13200.83      13529.29       396.08 o                         
   5   5  -6      12063.86      11917.59       384.07 o                         
   7   5  -6        279.91        293.29        55.91 o                         
  -2   6  -6       6934.48       7263.00       150.52 o                         
   0   6  -6       9013.93       8852.11       166.05 o                         
   2   6  -6        687.14        654.94        30.31 o                         
   4   6  -6        765.54        769.35        63.72 o                         
   6   6  -6       4169.27       4188.25       193.94 o                         
   8   6  -6        329.96        371.78        89.60 o                         
  -3   7  -6       1145.44       1164.59        73.75 o                         
  -1   7  -6       2848.65       3084.14        60.86 o                         
   1   7  -6       4096.49       4372.33        99.33 o                         
   3   7  -6      13417.79      13724.05       439.29 o                         
   5   7  -6       3441.38       3353.44       137.89 o                         
   7   7  -6       1244.78       1289.69       113.67 o                         
  -2   8  -6       3730.36       3426.93       195.30 o                         
   0   8  -6        169.77        152.27        20.87 o                         
   2   8  -6       6409.63       6381.22       165.88 o                         
   4   8  -6        327.29        316.91        62.79 o                         
   6   8  -6         95.13        109.11        51.62 o                         
   8   8  -6        302.95        340.94        85.62 o                         
  -3   9  -6       3695.25       3421.31       198.84 o                         
  -1   9  -6       3596.37       3684.77        67.84 o                         
   1   9  -6       6098.76       6449.26       144.96 o                         
   3   9  -6       5152.30       5011.63       152.48 o                         
   5   9  -6        265.76        290.01        48.57 o                         
   7   9  -6        137.58        132.11        52.14 o                         
  -2  10  -6      11664.01      11299.89       294.45 o                         
   0  10  -6       1378.84       1373.77        38.27 o                         
   2  10  -6        619.01        640.71        33.19 o                         
   4  10  -6       3929.55       3907.14       187.72 o                         
   6  10  -6        507.49        478.42        62.47 o                         
  -3  11  -6       9887.01       9706.96       268.59 o                         
  -1  11  -6       3580.28       3669.16        66.92 o                         
   1  11  -6       4460.40       4528.97       106.14 o                         
   3  11  -6        145.37        173.44        26.44 o                         
   5  11  -6       1930.80       1824.37        97.45 o                         
   7  11  -6        872.72        955.88        90.59 o                         
  -2  12  -6       7144.05       7259.93       181.09 o                         
   0  12  -6       1179.58       1292.03        37.51 o                         
   2  12  -6      19408.05      19772.45       473.15 o                         
   4  12  -6      10317.82      10517.31       285.28 o                         
   6  12  -6       1113.31       1200.28        87.53 o                         
  -3  13  -6       2256.22       2033.73        68.50 o                         
  -1  13  -6       7184.13       7349.35       130.94 o                         
   1  13  -6       8057.08       8119.58       182.67 o                         
   3  13  -6        957.11        876.55        52.62 o                         
   5  13  -6        618.25        602.88        45.56 o                         
   7  13  -6        449.78        474.58        87.95 o                         
  -2  14  -6       9372.53       9442.24       214.48 o                         
   0  14  -6       3005.94       3096.78        78.54 o                         
   2  14  -6      21993.58      23119.44       560.33 o                         
   4  14  -6      12039.90      11688.50       294.06 o                         
   6  14  -6       2047.72       2070.29       129.20 o                         
  -3  15  -6       7861.16       6892.21       255.47 o                         
  -1  15  -6      20986.82      22493.35       385.52 o                         
   1  15  -6       3563.50       3302.46        89.54 o                         
   3  15  -6       2477.67       2442.83        77.42 o                         
   5  15  -6       5370.64       5306.24       151.46 o                         
   7  15  -6       2506.94       2611.65       149.66 o                         
  -2  16  -6       3024.06       3039.74        86.87 o                         
   0  16  -6      35308.14      39809.12       974.48 o                         
   2  16  -6      15492.72      15792.21       377.54 o                         
   4  16  -6       3059.72       2975.25       100.77 o                         
   6  16  -6       1283.98       1222.65        71.82 o                         
  -3  17  -6       6141.54       5463.52       497.61 o                         
  -1  17  -6      23425.24      25227.58       440.51 o                         
   1  17  -6      22482.09      23288.35       558.24 o                         
   3  17  -6       1942.46       2097.30       176.75 o                         
   5  17  -6       4049.12       3923.25       128.74 o                         
   7  17  -6       2211.92       2298.90       115.26 o                         
  -2  18  -6      10156.70      10360.00       291.14 o                         
   0  18  -6      17934.08      19453.50       448.66 o                         
   2  18  -6       6420.01       6537.36       166.67 o                         
   4  18  -6         44.09         40.43        22.29 o                         
   6  18  -6       2618.10       2529.53        99.14 o                         
  -3  19  -6       6502.00       5931.45       664.66 o                         
  -1  19  -6      22372.78      24540.21       427.83 o                         
   1  19  -6      28317.85      30001.81       726.27 o                         
   3  19  -6      11418.06      11615.30       281.63 o                         
   5  19  -6       2201.39       2208.77        89.41 o                         
   7  19  -6       2174.98       2052.26        89.32 o                         
  -2  20  -6      11921.31      12090.95       372.13 o                         
   0  20  -6       1975.87       1911.43        59.51 o                         
   2  20  -6       1022.37        995.22        44.66 o                         
   4  20  -6          0.57          3.57        11.96 o                         
   6  20  -6       1145.21       1078.34        65.96 o                         
  -3  21  -6       9180.38       8455.94       765.81 o                         
  -1  21  -6      12980.43      14099.24       233.47 o                         
   1  21  -6      24467.08      26392.01       640.83 o                         
   3  21  -6      12357.75      12513.28       328.49 o                         
   5  21  -6       2438.10       2384.36        89.53 o                         
   7  21  -6       1965.42       1962.19       128.33 o                         
  -2  22  -6       2616.63       2454.12       120.82 o                         
   0  22  -6       1793.53       1764.70        43.01 o                         
   2  22  -6       6524.46       6325.26       159.54 o                         
   4  22  -6         55.37         67.31        26.99 o                         
   6  22  -6        140.98        119.84        36.08 o                         
  -3  23  -6       6391.11       6210.57       171.42 o                         
  -1  23  -6       9445.04       9681.10       175.71 o                         
   1  23  -6       3126.45       3250.90        83.87 o                         
   3  23  -6       8276.17       8532.67       231.47 o                         
   5  23  -6       4500.18       4345.17       158.74 o                         
  -2  24  -6       1945.79       1790.63       143.92 o                         
   0  24  -6       2789.37       2671.58        57.24 o                         
   2  24  -6        822.45        797.15        48.84 o                         
   4  24  -6       2222.01       2212.05        73.93 o                         
   6  24  -6        527.44        508.63        37.60 o                         
  -3  25  -6       3767.03       3569.91       121.61 o                         
  -1  25  -6       1489.72       1385.53        33.66 o                         
   1  25  -6       3503.70       3622.37        97.50 o                         
   3  25  -6       2565.43       2412.73        87.86 o                         
   5  25  -6       2704.84       2538.86       102.40 o                         
  -2  26  -6       1073.22        993.99       115.03 o                         
   0  26  -6       1358.28       1372.94        37.25 o                         
   2  26  -6        249.11        242.77        26.77 o                         
   4  26  -6       1216.23       1149.72        63.69 o                         
   6  26  -6        243.28        257.27        27.99 o                         
  -3  27  -6       1183.30       1013.74        35.74 o                         
  -1  27  -6       3170.95       3188.15        90.65 o                         
   1  27  -6       2826.05       2709.59        76.01 o                         
   3  27  -6       3465.30       3483.19       105.40 o                         
   5  27  -6         72.36         51.62        19.20 o                         
  -2  28  -6        281.75        248.82        38.33 o                         
   0  28  -6        374.96        400.29        22.25 o                         
   2  28  -6         45.57         48.20        15.63 o                         
   4  28  -6        580.74        551.24        34.90 o                         
   6  28  -6        395.39        413.18        33.33 o                         
  -1  29  -6       2193.45       2040.04        50.65 o                         
   1  29  -6       2044.86       2049.01        53.03 o                         
   3  29  -6       1805.98       1714.76        74.56 o                         
   5  29  -6        305.97        249.97        41.31 o                         
  -2  30  -6       1274.21       1079.58       231.63 o                         
   0  30  -6        839.58        813.97        31.46 o                         
   2  30  -6        275.04        244.53        23.93 o                         
   4  30  -6       2104.97       2136.27        81.73 o                         
  -1  31  -6       1266.01       1230.50        53.49 o                         
   1  31  -6       2099.36       2014.55        69.05 o                         
   3  31  -6       1222.66       1191.09        43.23 o                         
   5  31  -6       3076.02       3025.14       121.48 o                         
  -2  32  -6       1710.79       1977.86       148.22 o                         
   0  32  -6        931.60        849.01        36.38 o                         
   2  32  -6       2900.85       2891.16        84.72 o                         
   4  32  -6        513.99        487.98        38.33 o                         
  -1  33  -6       2345.65       2362.56        93.76 o                         
   1  33  -6       1693.12       1679.56        73.27 o                         
   3  33  -6       4028.54       4243.19       114.47 o                         
  -2  34  -6       1852.92       1991.39       229.44 o                         
   0  34  -6       2822.18       2901.59       104.19 o                         
   2  34  -6       1390.53       1269.42        58.11 o                         
   4  34  -6        326.34        317.92        25.91 o                         
  -1  35  -6       2644.83       2534.97       141.84 o                         
   1  35  -6       4612.21       4527.39       150.79 o                         
   3  35  -6       3937.14       4036.36       141.26 o                         
  -2  36  -6       2181.75       2467.48       185.10 o                         
   0  36  -6       1937.33       1758.35        69.84 o                         
   2  36  -6        512.72        487.25        39.59 o                         
   4  36  -6         48.08         50.70        24.14 o                         
  -1  37  -6       2636.33       2561.17       153.76 o                         
   1  37  -6       3455.23       3257.30       130.80 o                         
   3  37  -6        666.54        675.52        66.02 o                         
  -2  38  -6        817.97       1000.65       131.01 o                         
   0  38  -6       4228.89       4094.43       250.94 o                         
   2  38  -6       1731.19       1687.54       110.47 o                         
  -1  39  -6       2831.34       3222.18       290.03 o                         
   1  39  -6       1177.62       1138.61        56.44 o                         
   0  40  -6       1352.72       1230.44        87.30 o                         
  -3   1  -5      31336.62      33333.65       987.57 o                         
  -1   1  -5      70798.70      79127.88      1823.45 o                         
   1   1  -5      96101.93     109047.09      3124.82 o                         
   3   1  -5       4192.90       3711.51       125.17 o                         
   5   1  -5       3318.88       3135.66       138.52 o                         
   7   1  -5       3344.43       3482.00       215.33 o                         
  -2   2  -5        435.77        500.61        16.26 o                         
   0   2  -5      28764.69      32504.42       651.68 o                         
   2   2  -5      10747.33      10529.93       296.79 o                         
   4   2  -5       1121.60       1168.68        70.00 o                         
   6   2  -5        398.41        428.72        52.01 o                         
   8   2  -5        578.55        573.75        99.63 o                         
  -3   3  -5      13862.35      14396.38       579.62 o                         
  -1   3  -5      60110.30      70200.15      1574.74 o                         
   1   3  -5       8173.30       8260.67       187.40 o                         
   3   3  -5      20776.29      21133.36       624.44 o                         
   5   3  -5       1796.30       1767.65        97.42 o                         
   7   3  -5        941.16       1029.88       100.70 o                         
  -2   4  -5       2701.02       2578.29        71.78 o                         
   0   4  -5      12321.26      12873.22       236.65 o                         
   2   4  -5      34467.92      37590.83      1154.82 o                         
   4   4  -5       4837.19       4582.50       146.77 o                         
   6   4  -5       1096.85       1116.33        77.67 o                         
   8   4  -5        416.90        444.16        75.04 o                         
  -3   5  -5       7335.03       7642.69       273.08 o                         
  -1   5  -5       1671.90       1677.73        37.43 o                         
   1   5  -5       9429.82       9249.61       258.20 o                         
   3   5  -5       5491.30       5563.05       160.18 o                         
   5   5  -5       2546.16       2491.27       118.43 o                         
   7   5  -5        204.77        269.96        68.71 o                         
  -2   6  -5      16647.66      16663.14       884.05 o                         
   0   6  -5        357.41        395.80        19.09 o                         
   2   6  -5       9447.86       9351.99       210.61 o                         
   4   6  -5      14403.01      14250.78       424.22 o                         
   6   6  -5       1015.18        996.54        74.22 o                         
   8   6  -5        306.84        338.62        77.36 o                         
  -3   7  -5       3230.64       3123.49       129.95 o                         
  -1   7  -5       5288.07       5271.35        90.72 o                         
   1   7  -5       3112.54       3038.12        88.07 o                         
   3   7  -5       1202.64       1157.24        74.77 o                         
   5   7  -5       1052.26       1096.77        76.57 o                         
   7   7  -5       1307.01       1284.04       112.46 o                         
  -2   8  -5       5390.36       5146.42       368.98 o                         
   0   8  -5        610.01        697.04        46.05 o                         
   2   8  -5        778.02        689.67        30.65 o                         
   4   8  -5      10902.00      10887.85       346.93 o                         
   6   8  -5       1623.52       1617.01       105.86 o                         
   8   8  -5         89.35         93.99        60.69 o                         
  -3   9  -5       1629.31       1550.77        72.09 o                         
  -1   9  -5       1041.93       1195.98        26.67 o                         
   1   9  -5       2559.81       2094.62       220.88 o                         
   3   9  -5       2415.78       2450.77        93.68 o                         
   5   9  -5       1179.71       1084.25        79.90 o                         
   7   9  -5       1730.73       1718.16       153.54 o                         
  -2  10  -5       3338.24       3161.06       191.06 o                         
   0  10  -5       3014.79       3245.01        69.62 o                         
   2  10  -5       1090.23       1088.60        44.31 o                         
   4  10  -5       2818.15       2734.79       102.60 o                         
   6  10  -5       1655.45       1544.48       104.10 o                         
   8  10  -5        109.89        113.42        53.24 o                         
  -3  11  -5       3361.95       3008.81       102.82 o                         
  -1  11  -5       3701.51       3974.00        81.14 o                         
   1  11  -5         81.81         75.47        12.36 o                         
   3  11  -5       8963.76       8584.94       196.78 o                         
   5  11  -5       4061.89       3889.45       166.30 o                         
   7  11  -5       1143.70       1129.97       108.29 o                         
  -2  12  -5       5380.80       5469.02       127.07 o                         
   0  12  -5        488.82        544.68        19.07 o                         
   2  12  -5        624.65        637.29        26.50 o                         
   4  12  -5        939.76        923.69        56.37 o                         
   6  12  -5       1806.71       1757.56        98.69 o                         
   8  12  -5        536.49        583.13        96.35 o                         
  -3  13  -5      20745.79      18091.89       668.22 o                         
  -1  13  -5       5175.78       5067.70       118.40 o                         
   1  13  -5       3010.35       2986.45        74.63 o                         
   3  13  -5       7104.49       6899.86       169.62 o                         
   5  13  -5      12977.41      12526.30       431.82 o                         
   7  13  -5       2249.35       2258.18       146.65 o                         
  -2  14  -5       1214.99       1227.62        37.90 o                         
   0  14  -5       6598.83       6877.10       153.09 o                         
   2  14  -5       4143.66       4313.41       108.61 o                         
   4  14  -5        944.94        933.77        41.09 o                         
   6  14  -5        232.50        245.52        48.92 o                         
  -3  15  -5      12446.38       9536.51       329.54 o                         
  -1  15  -5      20361.36      21864.04       357.93 o                         
   1  15  -5       8559.07       8303.80       188.94 o                         
   3  15  -5       8493.37       8071.07       204.24 o                         
   5  15  -5       3532.31       3461.67       108.23 o                         
   7  15  -5       1820.94       1793.15       139.68 o                         
  -2  16  -5       2292.37       2106.50        64.70 o                         
   0  16  -5      10006.61      10453.70       236.22 o                         
   2  16  -5      10350.59      10027.26       223.61 o                         
   4  16  -5       2405.89       2422.12        76.46 o                         
   6  16  -5        776.89        783.37        51.85 o                         
  -3  17  -5       6399.24       5316.13       171.75 o                         
  -1  17  -5      16651.15      17829.08       292.79 o                         
   1  17  -5      14354.15      14108.63       323.56 o                         
   3  17  -5       7200.24       6719.27       163.49 o                         
   5  17  -5        231.92        237.62        27.22 o                         
   7  17  -5       1950.42       1887.11        83.13 o                         
  -2  18  -5      18229.13      18922.33       539.32 o                         
   0  18  -5      33314.85      36492.54       882.45 o                         
   2  18  -5       8075.53       7608.17       171.46 o                         
   4  18  -5       3040.85       2913.71       103.67 o                         
   6  18  -5       2550.77       2624.15       108.48 o                         
  -3  19  -5       2405.70       2287.30        77.79 o                         
  -1  19  -5       3782.53       3682.34        64.84 o                         
   1  19  -5      10376.75      10546.49       251.16 o                         
   3  19  -5        260.62        244.94        23.69 o                         
   5  19  -5        249.78        235.38        32.68 o                         
   7  19  -5        261.74        268.61        46.33 o                         
  -2  20  -5      21030.45      21579.62       612.96 o                         
   0  20  -5      29570.37      31552.12       639.96 o                         
   2  20  -5       4738.55       4483.60       111.41 o                         
   4  20  -5       3257.54       3140.66        97.48 o                         
   6  20  -5       4847.99       4763.39       169.83 o                         
  -3  21  -5         71.14         43.02        11.24 o                         
  -1  21  -5        133.99        123.58         9.57 o                         
   1  21  -5        450.38        469.86        27.63 o                         
   3  21  -5        482.66        474.94        33.75 o                         
   5  21  -5        258.88        245.24        35.73 o                         
   7  21  -5        552.84        559.29        54.36 o                         
  -2  22  -5      14888.05      15288.00       662.68 o                         
   0  22  -5       4529.89       4293.62        84.12 o                         
   2  22  -5       3197.77       3043.86        76.97 o                         
   4  22  -5       7095.43       7108.62       195.39 o                         
   6  22  -5       3019.99       2820.33        98.42 o                         
  -1  23  -5        540.31        514.55        18.63 o                         
   1  23  -5       1654.24       1568.87        49.55 o                         
   3  23  -5        550.97        554.49        46.79 o                         
   5  23  -5       1838.83       1792.03        71.73 o                         
   7  23  -5       1008.87        936.99        64.12 o                         
  -2  24  -5       2813.97       2687.79       190.24 o                         
   0  24  -5        487.89        535.98        23.79 o                         
   2  24  -5       4355.77       4371.08       118.27 o                         
   4  24  -5       3818.30       3701.41       109.18 o                         
   6  24  -5       1186.01       1131.61        59.31 o                         
  -1  25  -5        715.64        744.99        25.54 o                         
   1  25  -5       1058.01        979.06        34.79 o                         
   3  25  -5       3456.57       3244.94        91.93 o                         
   5  25  -5       1439.73       1451.85        99.00 o                         
  -2  26  -5       1579.00       1539.66       200.24 o                         
   0  26  -5       1438.58       1487.37        47.43 o                         
   2  26  -5       2292.25       2285.92        64.53 o                         
   4  26  -5        978.54        910.19        40.90 o                         
   6  26  -5       1716.60       1468.40        69.25 o                         
  -1  27  -5        124.95        129.01        19.21 o                         
   1  27  -5         15.85         15.36        12.82 o                         
   3  27  -5        188.86        170.89        23.82 o                         
   5  27  -5        279.34        258.29        32.93 o                         
  -2  28  -5       2817.07       2527.21       132.70 o                         
   0  28  -5       1939.34       2027.65        59.07 o                         
   2  28  -5        871.07        843.73        35.62 o                         
   4  28  -5       1305.05       1247.75        47.49 o                         
   6  28  -5        388.81        368.30        33.97 o                         
  -1  29  -5        333.38        313.36        17.04 o                         
   1  29  -5        848.14        764.74        33.28 o                         
   3  29  -5       3742.06       3814.58        96.92 o                         
   5  29  -5       1315.03       1227.97        61.53 o                         
  -2  30  -5        544.45        452.94        29.79 o                         
   0  30  -5         38.80         25.69        14.66 o                         
   2  30  -5       2536.65       2552.93        65.37 o                         
   4  30  -5       1888.92       1738.13        59.05 o                         
  -1  31  -5        259.81        259.50        21.78 o                         
   1  31  -5       1230.11       1199.26        46.34 o                         
   3  31  -5       1202.68       1246.46        48.68 o                         
   5  31  -5        977.26        933.06        42.94 o                         
  -2  32  -5       4139.87       3728.05       205.73 o                         
   0  32  -5       1109.19       1146.16        41.86 o                         
   2  32  -5       2043.19       1914.87        67.11 o                         
   4  32  -5       2831.76       2896.05        83.79 o                         
  -1  33  -5        477.48        474.63        25.61 o                         
   1  33  -5       1509.69       1545.08        65.24 o                         
   3  33  -5        451.80        466.86        38.40 o                         
   5  33  -5         11.26         -3.19        24.95 o                         
  -2  34  -5       4957.93       4344.76       284.73 o                         
   0  34  -5       6380.57       6502.37       268.61 o                         
   2  34  -5       2770.65       2733.28        93.82 o                         
   4  34  -5       2063.02       2016.69        96.40 o                         
  -1  35  -5          1.39          7.72        12.15 o                         
   1  35  -5       1415.45       1342.20        56.93 o                         
   3  35  -5        119.44         96.49        26.50 o                         
  -2  36  -5       5722.05       6692.52       362.29 o                         
   0  36  -5       7688.93       7629.76       270.94 o                         
   2  36  -5       4586.90       4523.29       143.19 o                         
   4  36  -5        942.17        870.90        65.90 o                         
  -1  37  -5       1993.79       2009.50       137.40 o                         
   1  37  -5       4033.64       3965.57       225.44 o                         
   3  37  -5       1595.60       1568.28        72.27 o                         
   0  38  -5       4454.14       4473.98       223.77 o                         
   2  38  -5       2126.96       1887.66        86.70 o                         
  -1  39  -5       3750.02       3814.34       249.03 o                         
   1  39  -5       2354.08       2346.89       129.07 o                         
   3  39  -5       2697.64       2625.65       122.27 o                         
   0  40  -5        958.71        966.84        53.75 o                         
   2  40  -5       1183.59       1172.60        69.44 o                         
  -1  41  -5       1135.24       1124.31        92.88 o                         
   1  41  -5       1224.66       1165.75        57.45 o                         
   0  42  -5         80.44        109.06        27.71 o                         
  -2   0  -4      35914.46      41697.07      1192.75 o                         
   0   0  -4      73546.81      82745.95      2703.55 o                         
   2   0  -4      10064.89      10895.12       432.28 o                         
   4   0  -4       2949.52       2951.92       133.38 o                         
   6   0  -4       2676.47       2531.84       217.24 o                         
   8   0  -4       2364.60       2667.68       282.65 o                         
  -1   1  -4      14107.18      14978.44       261.78 o                         
   1   1  -4        694.76        699.42        27.57 o                         
   3   1  -4       2755.38       2728.97        94.46 o                         
   5   1  -4       2025.62       1992.74        85.14 o                         
   7   1  -4        153.73        191.72        70.17 o                         
  -2   2  -4      17547.51      19446.03       413.88 o                         
   0   2  -4      46288.05      51800.62      1094.78 o                         
   2   2  -4      11197.69      11065.54       294.96 o                         
   4   2  -4       1006.55        987.01        62.01 o                         
   6   2  -4        571.55        599.87        67.14 o                         
   8   2  -4        296.54        346.73        77.82 o                         
  -1   3  -4      21691.45      23931.29       437.62 o                         
   1   3  -4       9107.69       8965.41       209.63 o                         
   3   3  -4        296.00        308.19        30.15 o                         
   5   3  -4       3126.88       3185.64       116.46 o                         
   7   3  -4       2636.86       2629.74       144.24 o                         
  -2   4  -4       4403.44       4336.49        89.63 o                         
   0   4  -4      11442.69      12479.16       219.46 o                         
   2   4  -4      12883.44      12601.22       339.73 o                         
   4   4  -4       4755.66       4809.92       160.90 o                         
   6   4  -4        693.53        738.15        58.78 o                         
   8   4  -4        272.38        372.67        79.61 o                         
  -1   5  -4      11646.59      11670.43       195.80 o                         
   1   5  -4        287.22        296.63        18.25 o                         
   3   5  -4        960.85        879.65        48.09 o                         
   5   5  -4       3790.17       3773.02       148.05 o                         
   7   5  -4       3338.06       3279.41       168.97 o                         
  -2   6  -4       7210.21       6871.01       223.25 o                         
   0   6  -4       3374.06       3116.65        65.68 o                         
   2   6  -4      20529.15      21758.83       598.49 o                         
   4   6  -4       8742.29       8395.68       240.78 o                         
   6   6  -4       1087.14       1032.42        72.53 o                         
   8   6  -4       1816.61       1978.77       176.05 o                         
  -1   7  -4        699.09        787.19        15.82 o                         
   1   7  -4       2951.70       3143.10        68.15 o                         
   3   7  -4       2740.06       2641.58        94.38 o                         
   5   7  -4        721.38        713.51        51.49 o                         
   7   7  -4        116.78        120.70        51.33 o                         
  -2   8  -4       2362.35       1956.79        94.05 o                         
   0   8  -4       5404.36       5150.05        97.58 o                         
   2   8  -4      11267.78      10896.03       234.91 o                         
   4   8  -4       7221.17       6811.61       216.00 o                         
   6   8  -4       4511.38       4398.86       163.46 o                         
   8   8  -4       1964.87       2295.08       153.83 o                         
  -1   9  -4       2693.43       2556.04        44.00 o                         
   1   9  -4        204.25        183.07        17.92 o                         
   3   9  -4        167.02        194.35        28.66 o                         
   5   9  -4       1450.94       1327.71        73.51 o                         
   7   9  -4       2172.91       2219.66       164.66 o                         
  -2  10  -4       1347.60       1074.99       114.50 o                         
   0  10  -4       2259.51       1975.83        46.36 o                         
   2  10  -4       2890.09       2583.94        78.41 o                         
   4  10  -4       5457.01       5101.46       160.48 o                         
   6  10  -4       4020.21       3945.92       153.10 o                         
   8  10  -4        642.82        689.40        81.47 o                         
  -1  11  -4       4984.38       4801.29       118.32 o                         
   1  11  -4       3550.76       3313.72       123.57 o                         
   3  11  -4       3539.30       3396.95        87.23 o                         
   5  11  -4       7834.35       7580.38       263.32 o                         
   7  11  -4       1995.13       1972.59       130.22 o                         
  -2  12  -4       2397.36       2576.89        90.62 o                         
   0  12  -4       2172.13       1938.40        43.67 o                         
   2  12  -4        873.92        677.64        29.13 o                         
   4  12  -4       4570.45       4641.74       148.11 o                         
   6  12  -4        777.43        824.75       103.47 o                         
   8  12  -4         32.08         44.19        43.50 o                         
  -1  13  -4       2281.89       2161.57        40.47 o                         
   1  13  -4        595.64        447.14        41.12 o                         
   3  13  -4       3681.12       3377.16        80.88 o                         
   5  13  -4       1133.42       1051.79        64.95 o                         
   7  13  -4       1445.07       1483.40        98.02 o                         
  -2  14  -4       3476.41       2970.48       112.66 o                         
   0  14  -4        498.22        472.10        22.19 o                         
   2  14  -4       7328.21       7585.12       171.89 o                         
   4  14  -4       2509.10       2480.74        80.12 o                         
   6  14  -4        360.80        334.28        62.83 o                         
   8  14  -4        274.41        289.41        77.97 o                         
  -1  15  -4       1937.70       1870.70        31.37 o                         
   1  15  -4        323.15        318.57        24.26 o                         
   3  15  -4       8134.74       7949.21       177.64 o                         
   5  15  -4       1190.23       1071.19        75.07 o                         
   7  15  -4        401.12        460.94        71.65 o                         
  -2  16  -4      10230.84      10022.11       339.82 o                         
   0  16  -4       2810.49       2341.69        53.71 o                         
   2  16  -4       3654.76       3575.74        88.80 o                         
   4  16  -4        732.32        786.38        40.04 o                         
   6  16  -4       1339.93       1338.55        82.40 o                         
  -1  17  -4       1352.02       1250.81        27.59 o                         
   1  17  -4       6716.25       6348.17       135.84 o                         
   3  17  -4       4160.96       4027.66       106.09 o                         
   5  17  -4        332.36        322.91        26.72 o                         
   7  17  -4        669.39        667.56        70.58 o                         
  -2  18  -4       4478.12       4346.71       112.74 o                         
   0  18  -4       1704.74       1577.51        32.26 o                         
   2  18  -4       1353.19       1419.54        44.96 o                         
   4  18  -4       1729.33       1762.56        71.30 o                         
   6  18  -4        169.24        189.30        32.40 o                         
  -1  19  -4      11398.13      11954.64       236.60 o                         
   1  19  -4      16810.89      17059.02       391.39 o                         
   3  19  -4       4768.85       4742.65       120.36 o                         
   5  19  -4        722.48        690.60        48.77 o                         
   7  19  -4       1432.88       1391.73        73.17 o                         
  -2  20  -4        565.36        500.59        24.00 o                         
   0  20  -4        148.50        144.57        14.02 o                         
   2  20  -4       4095.78       4090.10        97.07 o                         
   4  20  -4        235.69        202.68        27.96 o                         
   6  20  -4        257.49        277.30        32.30 o                         
  -1  21  -4      10958.95      11181.66       232.09 o                         
   1  21  -4       5310.12       5334.41       120.26 o                         
   3  21  -4       3800.31       3705.87        94.60 o                         
   5  21  -4       1080.43       1041.18        48.82 o                         
   7  21  -4       1825.70       1779.49        75.69 o                         
  -2  22  -4       2007.77       1791.18        29.53 o                         
   0  22  -4       4779.34       4466.60        97.10 o                         
   2  22  -4       1333.36       1291.29        41.65 o                         
   4  22  -4       3126.03       3073.84        86.58 o                         
   6  22  -4        315.96        326.81        26.32 o                         
  -1  23  -4        274.14        266.94        15.74 o                         
   1  23  -4       6154.42       6191.85       122.44 o                         
   3  23  -4       1822.32       1733.33        60.14 o                         
   5  23  -4       2403.47       2397.00        74.43 o                         
   7  23  -4        276.41        233.81        36.56 o                         
  -2  24  -4       7633.34       7363.28       225.11 o                         
   0  24  -4       3034.04       2969.63        64.71 o                         
   2  24  -4        277.54        290.54        20.22 o                         
   4  24  -4       4515.90       4452.80       112.18 o                         
   6  24  -4       1671.05       1599.78        73.38 o                         
  -1  25  -4        353.65        384.72        20.12 o                         
   1  25  -4       3505.14       3376.27        77.16 o                         
   3  25  -4       4850.15       5051.71       173.27 o                         
   5  25  -4       4852.30       4731.27       130.46 o                         
   7  25  -4        381.29        392.84        90.00 o                         
  -2  26  -4       4071.41       3897.77       172.58 o                         
   0  26  -4       1241.05       1170.97        44.04 o                         
   2  26  -4        798.99        861.58        41.24 o                         
   4  26  -4        847.70        785.58        39.46 o                         
   6  26  -4       2053.10       1931.46        84.29 o                         
  -1  27  -4       1295.71       1261.73        37.89 o                         
   1  27  -4       2063.32       1957.31        53.91 o                         
   3  27  -4      11994.74      12193.12       265.71 o                         
   5  27  -4       4027.36       3884.84       176.07 o                         
  -2  28  -4       1176.35       1106.80        74.03 o                         
   0  28  -4       1900.43       1827.23        51.36 o                         
   2  28  -4        543.40        523.62        23.20 o                         
   4  28  -4        486.07        461.92        37.25 o                         
   6  28  -4        127.82        132.34        41.61 o                         
  -3  29  -4       1087.24        963.72        50.89 o                         
  -1  29  -4       1056.34       1116.65        44.14 o                         
   1  29  -4       1194.38       1232.31        41.37 o                         
   3  29  -4       6400.57       6664.52       149.57 o                         
   5  29  -4       3877.20       3668.03       115.98 o                         
  -2  30  -4       6541.66       6254.98       478.77 o                         
   0  30  -4        925.04        963.40        51.19 o                         
   2  30  -4        953.36        897.14        37.92 o                         
   4  30  -4       1432.31       1392.23        46.74 o                         
   6  30  -4       1704.11       1624.19       166.54 o                         
  -3  31  -4       2477.45       2170.16        75.91 o                         
  -1  31  -4        275.06        271.17        26.18 o                         
   1  31  -4       6449.76       6213.97       156.46 o                         
   3  31  -4       1822.19       1888.78        71.08 o                         
   5  31  -4       1274.23       1252.75        47.20 o                         
  -2  32  -4       2892.56       2598.93       143.34 o                         
   0  32  -4       4403.21       4472.01       174.93 o                         
   2  32  -4        657.92        620.64        36.11 o                         
   4  32  -4       1504.21       1505.54        81.09 o                         
  -3  33  -4        371.98        363.23        17.73 o                         
  -1  33  -4       5032.53       5256.08       347.00 o                         
   1  33  -4       1683.91       1734.57        85.48 o                         
   3  33  -4       2193.55       2063.45        76.82 o                         
   5  33  -4        289.51        329.89        44.92 o                         
  -2  34  -4        551.87        471.62        23.75 o                         
   0  34  -4       3357.99       3358.48       133.72 o                         
   2  34  -4        192.58        195.97        26.43 o                         
   4  34  -4        598.23        588.70        47.29 o                         
  -1  35  -4       7220.50       7610.76       478.99 o                         
   1  35  -4       4846.85       4777.71       219.75 o                         
   3  35  -4        706.47        735.76        52.44 o                         
   5  35  -4         32.93         45.23        23.01 o                         
  -2  36  -4        919.31        815.38        42.95 o                         
   0  36  -4        935.14        952.19        44.20 o                         
   2  36  -4        259.98        286.50        33.03 o                         
   4  36  -4       1149.04       1078.88        68.91 o                         
  -1  37  -4       1948.67       2148.30       123.52 o                         
   1  37  -4       4079.21       4090.57       130.93 o                         
   3  37  -4         47.78         63.98        27.65 o                         
  -2  38  -4       3250.59       3086.11       108.45 o                         
   0  38  -4        643.26        636.60        39.55 o                         
   2  38  -4       1023.49        932.13        59.45 o                         
   4  38  -4         35.15         26.76        28.23 o                         
  -1  39  -4        724.92        658.64        42.83 o                         
   1  39  -4        558.15        533.36        39.91 o                         
   3  39  -4       1909.29       1966.08        92.25 o                         
  -2  40  -4       1840.69       1723.44        74.19 o                         
   0  40  -4       1010.06        995.20        55.20 o                         
   2  40  -4        821.64        789.27        56.95 o                         
  -1  41  -4        652.62        682.20        49.67 o                         
   1  41  -4       1673.71       1674.11        75.99 o                         
   0  42  -4        908.69        913.52        52.54 o                         
   2  42  -4        846.70        888.89        54.57 o                         
  -1  43  -4       1115.17       1167.04        63.77 o                         
   1  43  -4       1358.95       1354.16        63.51 o                         
  -1   1  -3       2383.26       2164.79       113.44 o                         
   1   1  -3       4258.01       4453.08       111.38 o                         
   3   1  -3       1277.83       1223.37        54.61 o                         
   5   1  -3        920.81        947.71        62.74 o                         
   7   1  -3        669.08        732.87        98.02 o                         
  -2   2  -3      10201.26      10417.35       336.79 o                         
   0   2  -3       1183.13       1180.85        26.56 o                         
   2   2  -3       8078.28       8444.50       219.38 o                         
   4   2  -3       5535.58       5495.54       168.93 o                         
   6   2  -3       1558.95       1492.22       114.79 o                         
   8   2  -3       3766.44       3785.29       195.00 o                         
  -1   3  -3      14025.32      14856.07       530.62 o                         
   1   3  -3       3165.52       3115.14        79.87 o                         
   3   3  -3        856.08        860.11        46.99 o                         
   5   3  -3        105.55        144.76        35.98 o                         
   7   3  -3        884.92        948.99       112.79 o                         
  -2   4  -3       2727.27       2716.50        98.00 o                         
   0   4  -3      12925.27      15016.80       300.17 o                         
   2   4  -3       7690.16       7729.77       189.79 o                         
   4   4  -3        322.64        351.33        39.81 o                         
   6   4  -3       1832.25       1704.08       100.03 o                         
   8   4  -3       1352.31       1342.66       115.20 o                         
  -1   5  -3       8774.34       8940.30       277.04 o                         
   1   5  -3       7064.46       7322.04       149.62 o                         
   3   5  -3       6958.75       6712.11       191.78 o                         
   5   5  -3       6079.41       6087.40       209.56 o                         
   7   5  -3       3506.92       3500.72       168.35 o                         
  -2   6  -3       2037.97       2019.55        49.45 o                         
   0   6  -3       1200.25       1295.02        32.11 o                         
   2   6  -3          5.14         11.20         9.79 o                         
   4   6  -3       1431.44       1506.49        62.80 o                         
   6   6  -3       2108.22       2445.40       120.90 o                         
   8   6  -3        114.49        125.46        73.58 o                         
  -1   7  -3       9831.38       9521.20       395.19 o                         
   1   7  -3       6213.89       5819.32       117.90 o                         
   3   7  -3      13799.50      14659.89       406.87 o                         
   5   7  -3      24010.71      24476.81       753.18 o                         
   7   7  -3       7102.31       7074.40       253.40 o                         
  -2   8  -3       1860.60       1940.75        48.97 o                         
   0   8  -3       6499.80       6920.78       129.61 o                         
   2   8  -3       5854.89       5477.40       141.14 o                         
   4   8  -3       1029.49       1091.33        58.54 o                         
   6   8  -3       2579.44       2512.20       120.08 o                         
   8   8  -3         28.54         40.83        60.95 o                         
  -1   9  -3      20024.12      21949.46       493.52 o                         
   1   9  -3       4323.61       4239.65        90.92 o                         
   3   9  -3      27981.34      29667.71       883.72 o                         
   5   9  -3      16418.86      16472.92       500.74 o                         
   7   9  -3       4475.36       4411.55       174.15 o                         
  -2  10  -3       3982.84       3757.83        92.03 o                         
   0  10  -3       9376.70       9817.70       187.87 o                         
   2  10  -3       7515.89       7294.35       154.40 o                         
   4  10  -3       4944.15       4592.99       137.79 o                         
   6  10  -3       6725.43       6662.11       245.54 o                         
   8  10  -3       1382.09       1451.51       121.15 o                         
  -1  11  -3       2572.70       2431.93        63.39 o                         
   1  11  -3      10706.38      11359.86       230.55 o                         
   3  11  -3      14058.38      14480.38       412.35 o                         
   5  11  -3       3577.25       3463.86       160.13 o                         
   7  11  -3        799.38        832.00        82.33 o                         
  -2  12  -3       3786.26       2837.11       120.92 o                         
   0  12  -3      16887.04      18418.11       382.32 o                         
   2  12  -3       4173.87       3683.27        89.34 o                         
   4  12  -3       9848.03       9829.71       294.39 o                         
   6  12  -3       3463.71       3611.41       138.97 o                         
   8  12  -3       3360.17       3280.17       176.13 o                         
  -3  13  -3       5811.02       5731.91       160.51 o                         
  -1  13  -3      10236.49      10427.95       486.53 o                         
   1  13  -3      27906.91      32053.11       742.41 o                         
   3  13  -3       6087.20       6244.65       150.19 o                         
   5  13  -3         22.62         12.33        24.71 o                         
   7  13  -3        563.30        541.05        60.51 o                         
  -4  14  -3       4698.96       4741.78       157.00 o                         
  -2  14  -3       5844.03       5027.72       341.71 o                         
   0  14  -3       5397.19       4683.78        77.64 o                         
   2  14  -3      11449.99      10880.78       224.45 o                         
   4  14  -3       1593.74       1611.91        68.00 o                         
   6  14  -3       2136.32       2163.75       112.96 o                         
   8  14  -3       1072.77       1000.22        88.03 o                         
  -5  15  -3       1813.58       1819.55        77.19 o                         
  -3  15  -3       4258.72       4424.19       123.72 o                         
  -1  15  -3       2615.91       2544.44       119.16 o                         
   1  15  -3       5259.18       5300.60       107.23 o                         
   3  15  -3        441.49        481.48        22.56 o                         
   5  15  -3        536.23        519.13        57.02 o                         
   7  15  -3        243.35        237.00        73.89 o                         
  -4  16  -3        152.26        169.73        17.82 o                         
  -2  16  -3       7405.06       7046.39       191.87 o                         
   0  16  -3      11328.01      13443.67       234.89 o                         
   2  16  -3       3101.68       3252.93        93.27 o                         
   4  16  -3         37.19         38.95        18.48 o                         
   6  16  -3        448.51        473.58        65.15 o                         
   8  16  -3        259.64        290.80        56.58 o                         
  -5  17  -3        716.01        755.50        41.71 o                         
  -3  17  -3       1196.96       1270.93        39.86 o                         
  -1  17  -3      14138.95      14819.32       594.37 o                         
   1  17  -3       7615.35       7219.81       150.11 o                         
   3  17  -3       4133.29       4149.63       100.48 o                         
   5  17  -3        382.71        355.25        29.35 o                         
   7  17  -3          8.32          3.62        27.82 o                         
  -2  18  -3        524.18        492.30        16.61 o                         
   0  18  -3       7209.84       7154.96       122.69 o                         
   2  18  -3       4164.70       4368.16        95.49 o                         
   4  18  -3         90.04         90.44        17.42 o                         
   6  18  -3        692.37        741.66        37.14 o                         
  -5  19  -3        819.23        746.45        40.92 o                         
  -3  19  -3       6596.83       6559.67       202.22 o                         
  -1  19  -3       4388.06       4502.16       174.03 o                         
   1  19  -3       3530.22       3701.02        69.17 o                         
   3  19  -3       1508.32       1475.75        45.43 o                         
   5  19  -3       2527.70       2525.94        73.13 o                         
   7  19  -3         54.03         41.22        15.22 o                         
  -6  20  -3       1258.74       1274.35        66.12 o                         
  -4  20  -3        575.34        600.95        29.50 o                         
  -2  20  -3       1164.97       1027.09        56.05 o                         
   0  20  -3        886.42        923.08        32.03 o                         
   2  20  -3       4422.42       4578.62       107.20 o                         
   4  20  -3       1771.61       1783.48        58.96 o                         
   6  20  -3        121.91        121.00        22.77 o                         
  -5  21  -3        657.87        633.97        37.05 o                         
  -3  21  -3        743.71        818.19        33.54 o                         
  -1  21  -3      13487.73      13903.97       366.05 o                         
   1  21  -3       8364.18       8508.77       156.77 o                         
   3  21  -3       4330.57       4287.82       110.59 o                         
   5  21  -3        354.02        362.12        30.24 o                         
   7  21  -3       1096.25       1098.16        54.14 o                         
  -6  22  -3       1204.84       1193.39        63.22 o                         
  -4  22  -3       1583.51       1609.77        58.48 o                         
  -2  22  -3        262.80        241.35        10.06 o                         
   0  22  -3       1972.16       1777.13        45.07 o                         
   2  22  -3       1513.62       1458.51        41.92 o                         
   4  22  -3       2401.97       2318.13        62.50 o                         
   6  22  -3        670.76        639.21        41.37 o                         
  -5  23  -3       3053.24       2905.11       108.09 o                         
  -3  23  -3       1888.07       1886.29        69.02 o                         
  -1  23  -3       8265.18       8062.16       202.82 o                         
   1  23  -3       7367.00       7309.93       153.64 o                         
   3  23  -3       8288.84       8600.58       216.96 o                         
   5  23  -3         45.44         44.83        14.87 o                         
   7  23  -3       1777.20       1868.04       156.54 o                         
  -4  24  -3       1697.08       1732.35        65.06 o                         
  -2  24  -3        958.86        990.08        55.02 o                         
   0  24  -3       4371.49       4114.84        95.41 o                         
   2  24  -3       3250.28       3120.91        65.71 o                         
   4  24  -3       2409.51       2204.50        62.54 o                         
   6  24  -3        138.62        118.03        20.65 o                         
  -5  25  -3       3009.72       2982.64       110.64 o                         
  -3  25  -3       3115.87       3095.74       110.28 o                         
  -1  25  -3         76.75         93.33        17.60 o                         
   1  25  -3       7909.96       7770.98       172.66 o                         
   3  25  -3       1171.51       1182.92        37.51 o                         
   5  25  -3       2310.91       2252.60       129.63 o                         
   7  25  -3        366.89        333.28        69.48 o                         
  -4  26  -3       6047.57       6188.68       222.42 o                         
  -2  26  -3       7699.86       7572.39       187.64 o                         
   0  26  -3       2090.29       2111.95        74.69 o                         
   2  26  -3       4344.68       4202.77       102.38 o                         
   4  26  -3       3467.51       3455.27        94.95 o                         
   6  26  -3       4217.33       3740.38       264.55 o                         
  -5  27  -3         74.79         73.49        16.86 o                         
  -3  27  -3       1353.55       1330.99        61.29 o                         
  -1  27  -3        174.62        147.73        18.18 o                         
   1  27  -3        112.56        100.34        14.83 o                         
   3  27  -3        353.87        368.01        18.56 o                         
   5  27  -3        108.47         82.37        21.25 o                         
  -4  28  -3       9147.67       9706.17       359.30 o                         
  -2  28  -3       4764.43       4458.29       131.09 o                         
   0  28  -3       3171.88       3088.40       172.40 o                         
   2  28  -3       1412.99       1447.03        48.76 o                         
   4  28  -3       4463.66       4757.11       118.17 o                         
   6  28  -3       9465.19       8971.78       468.68 o                         
  -5  29  -3        917.11        882.99        47.24 o                         
  -3  29  -3       1779.43       1734.82        79.03 o                         
  -1  29  -3       1018.46       1045.64        49.93 o                         
   1  29  -3       3893.42       3711.82        90.95 o                         
   3  29  -3        850.94        765.87        38.50 o                         
   5  29  -3        124.30        123.17        28.61 o                         
  -4  30  -3       2385.51       2298.45        94.65 o                         
  -2  30  -3       4108.53       3709.61       167.45 o                         
   0  30  -3        554.19        600.48        33.40 o                         
   2  30  -3       1048.77       1074.98        46.59 o                         
   4  30  -3       3662.07       3701.70       124.56 o                         
   6  30  -3        994.29       1046.11        84.61 o                         
  -1  31  -3       1224.32       1383.37        60.43 o                         
   1  31  -3       2541.96       2452.01        81.23 o                         
   3  31  -3       3382.56       3395.23        95.93 o                         
   5  31  -3        127.74        101.70        25.61 o                         
  -4  32  -3        817.46        816.43        48.64 o                         
  -2  32  -3        480.20        346.23        62.78 o                         
   0  32  -3        813.54        813.61        39.62 o                         
   2  32  -3        901.15        955.40        43.63 o                         
   4  32  -3       1088.10       1043.41        54.43 o                         
   6  32  -3         70.14         81.22        36.16 o                         
  -1  33  -3       2643.69       2918.31       111.81 o                         
   1  33  -3       3314.71       3276.45       133.36 o                         
   3  33  -3       1165.53       1175.31        50.40 o                         
   5  33  -3        136.81        121.38        30.04 o                         
  -4  34  -3        302.77        251.56        31.70 o                         
  -2  34  -3       1287.57       1239.93        95.98 o                         
   0  34  -3        846.84        856.60        38.71 o                         
   2  34  -3       1270.21       1200.35        57.94 o                         
   4  34  -3         68.49         54.70        21.00 o                         
  -3  35  -3        505.92        482.33        46.19 o                         
  -1  35  -3        196.64        218.61        30.86 o                         
   1  35  -3        421.02        415.60        27.20 o                         
   3  35  -3       1093.93       1034.03        48.93 o                         
   5  35  -3        808.01        779.92        53.43 o                         
  -2  36  -3         20.33         34.60        30.64 o                         
   0  36  -3       1684.78       1789.27        75.13 o                         
   2  36  -3        203.00        201.61        33.34 o                         
   4  36  -3        208.82        223.73        30.33 o                         
  -3  37  -3        117.70        139.35        33.98 o                         
  -1  37  -3       1696.23       1769.74        68.09 o                         
   1  37  -3       2166.10       2141.81        69.19 o                         
   3  37  -3       1087.39       1056.55        60.13 o                         
  -2  38  -3        197.77        187.12        55.23 o                         
   0  38  -3       2218.91       2220.43        75.19 o                         
   2  38  -3        519.26        467.34        38.99 o                         
   4  38  -3        126.52        128.35        27.08 o                         
  -3  39  -3        182.74        163.94        36.79 o                         
  -1  39  -3        909.11        914.25        33.03 o                         
   1  39  -3       1585.67       1675.84        83.85 o                         
   3  39  -3        638.89        622.18        47.11 o                         
  -2  40  -3       1045.92       1070.72        72.53 o                         
   0  40  -3       2542.17       2646.65        99.87 o                         
   2  40  -3       1907.11       1933.22        85.23 o                         
  -1  41  -3        400.79        349.84        22.43 o                         
   1  41  -3        280.42        299.49        39.94 o                         
   3  41  -3        394.72        388.38        42.90 o                         
  -2  42  -3       2411.85       2599.54       176.41 o                         
   0  42  -3       1975.87       2051.93        66.24 o                         
   2  42  -3        732.60        742.87        51.05 o                         
  -1  43  -3        278.67        297.12        39.45 o                         
   1  43  -3       1243.88       1409.52        66.25 o                         
   0  44  -3        476.88        507.95        34.76 o                         
   0   0  -2      49432.09      57881.43      1691.61 o                         
   2   0  -2      10568.44      11178.12       418.32 o                         
   4   0  -2      13739.58      13950.11       580.23 o                         
   6   0  -2       2289.77       2276.06       193.53 o                         
   8   0  -2       4486.46       4339.01       258.07 o                         
  -1   1  -2      23733.91      25269.89       465.06 o                         
   1   1  -2       2496.12       2618.95        63.36 o                         
   3   1  -2       4505.63       4322.87       136.06 o                         
   5   1  -2        109.99        113.33        30.88 o                         
   7   1  -2        199.81        172.94        66.41 o                         
   0   2  -2       3015.51       2855.17        50.56 o                         
   2   2  -2       2380.56       2320.50        59.41 o                         
   4   2  -2       2161.49       2144.10        74.63 o                         
   6   2  -2       3595.20       3498.35       145.23 o                         
   8   2  -2        841.97        810.50        75.79 o                         
  -1   3  -2       1087.25       1063.79        50.70 o                         
   1   3  -2      10133.69      11128.25       269.70 o                         
   3   3  -2      16066.80      17466.01       481.07 o                         
   5   3  -2       1440.63       1375.75        61.77 o                         
   7   3  -2       1127.93       1117.01       106.38 o                         
   0   4  -2      13374.52      14486.54       342.36 o                         
   2   4  -2      41813.20      47078.90      1387.94 o                         
   4   4  -2        323.48        449.08        39.11 o                         
   6   4  -2       5050.06       4951.65       170.11 o                         
   8   4  -2       2262.51       2191.10       116.54 o                         
  -3   5  -2       3113.96       3101.71       105.98 o                         
  -1   5  -2       4089.55       4172.32        85.67 o                         
   1   5  -2      10425.40      10986.59       290.98 o                         
   3   5  -2       2729.70       2527.52        74.98 o                         
   5   5  -2      10234.72      10121.02       313.34 o                         
   7   5  -2        544.92        504.46        52.11 o                         
  -4   6  -2       8352.94       8137.21       273.79 o                         
  -2   6  -2       6015.59       6180.07       187.73 o                         
   0   6  -2      40211.27      42003.80      1025.14 o                         
   2   6  -2       5875.27       5631.54       140.10 o                         
   4   6  -2      17071.00      17839.78       512.56 o                         
   6   6  -2       3478.42       3325.39       127.03 o                         
   8   6  -2       2424.20       2531.14       142.94 o                         
  -5   7  -2       1850.91       1915.96        82.71 o                         
  -3   7  -2        267.42        251.22        24.06 o                         
  -1   7  -2        408.70        388.65        15.22 o                         
   1   7  -2       4834.98       5251.34       103.36 o                         
   3   7  -2        839.76        750.00        43.26 o                         
   5   7  -2       1169.47       1157.71        67.77 o                         
   7   7  -2        131.10        160.52        38.66 o                         
  -6   8  -2       5439.27       5496.76       220.66 o                         
  -4   8  -2      10316.82      10254.19       365.81 o                         
  -2   8  -2      19560.28      20722.33       687.97 o                         
   0   8  -2       2717.66       2395.65        47.91 o                         
   2   8  -2      10433.33      10092.39       260.42 o                         
   4   8  -2      23443.93      24617.75       730.79 o                         
   6   8  -2      11711.23      11443.66       381.57 o                         
   8   8  -2        464.88        489.45        70.87 o                         
  -5   9  -2       8621.80       8628.50       322.87 o                         
  -3   9  -2      12438.47      13686.79       466.08 o                         
   1   9  -2       2228.21       2112.72        46.19 o                         
   3   9  -2       9916.92      10021.21       273.06 o                         
   5   9  -2      13812.72      13910.43       450.64 o                         
   7   9  -2         86.46         78.39        31.03 o                         
  -6  10  -2       4266.35       4324.96       173.86 o                         
  -4  10  -2       4420.11       3947.13       148.14 o                         
   0  10  -2       1410.99       1277.20        31.07 o                         
   2  10  -2      10272.41      10550.83       219.94 o                         
   4  10  -2       9452.30       9174.98       257.18 o                         
   6  10  -2      10284.56       9713.89       329.04 o                         
   8  10  -2       1144.16       1058.29        79.95 o                         
  -5  11  -2       5583.53       5710.65       214.17 o                         
  -3  11  -2      22759.54      24754.66       911.18 o                         
  -1  11  -2       6803.85       6066.01       189.31 o                         
   1  11  -2       9478.73       9942.45       202.37 o                         
   3  11  -2      23031.45      24109.90       683.61 o                         
   5  11  -2       7864.19       7587.17       230.53 o                         
   7  11  -2       2587.36       2554.12       153.91 o                         
  -6  12  -2       1079.75       1100.58        84.73 o                         
  -4  12  -2       1746.82       1670.01        58.13 o                         
   0  12  -2        292.52        251.83        11.71 o                         
   2  12  -2       4193.56       4124.79        85.37 o                         
   4  12  -2       8043.30       8358.65       239.64 o                         
   6  12  -2       1077.84       1012.88        63.09 o                         
   8  12  -2       1419.89       1262.26       127.15 o                         
  -7  13  -2       1765.24       1852.21       121.97 o                         
  -5  13  -2       2545.63       2410.31        93.34 o                         
  -3  13  -2       5897.08       6148.55       196.25 o                         
  -1  13  -2      30130.27      30778.43       820.42 o                         
   1  13  -2      21868.93      22705.38       481.26 o                         
   3  13  -2      13963.83      14447.77       313.49 o                         
   5  13  -2        879.62        786.22        62.39 o                         
   7  13  -2       1348.85       1254.85        96.48 o                         
  -6  14  -2        273.86        245.60        44.52 o                         
  -4  14  -2        351.61        319.35        30.64 o                         
  -2  14  -2       3131.33       3770.37       117.22 o                         
   0  14  -2       1087.95       1131.83        29.71 o                         
   2  14  -2      12750.21      13916.29       304.17 o                         
   4  14  -2       5937.66       5881.48       184.86 o                         
   6  14  -2        292.39        293.15        54.42 o                         
   8  14  -2        160.20        112.70        52.02 o                         
  -7  15  -2       1372.69       1386.48        73.49 o                         
  -5  15  -2        621.62        679.28        47.68 o                         
  -3  15  -2       2622.73       2920.92       102.91 o                         
  -1  15  -2      52440.03      53996.40      1595.54 o                         
   1  15  -2      43962.71      49778.09      1208.56 o                         
   3  15  -2        917.84        854.99        24.82 o                         
   5  15  -2       1089.64       1121.40        67.44 o                         
   7  15  -2       2323.78       2534.39       119.18 o                         
  -6  16  -2         97.84         69.90        34.16 o                         
  -4  16  -2        557.53        557.32        38.10 o                         
  -2  16  -2       2653.94       2694.02        90.97 o                         
   0  16  -2       7423.91       6812.56       156.34 o                         
   2  16  -2       9870.04      10452.69       214.49 o                         
   4  16  -2       3351.09       3375.86        91.30 o                         
   6  16  -2       1208.07       1252.41        79.11 o                         
   8  16  -2        371.44        375.66        80.16 o                         
  -7  17  -2       1161.46       1238.53        90.44 o                         
  -5  17  -2        592.03        578.03        47.41 o                         
  -3  17  -2       4430.06       4639.75       157.26 o                         
  -1  17  -2       3677.78       3188.39       195.24 o                         
   1  17  -2      10192.92      10348.80       183.36 o                         
   3  17  -2         45.49         53.14        13.02 o                         
   5  17  -2       3191.41       3204.29       129.74 o                         
   7  17  -2       2139.31       2130.37       149.79 o                         
  -6  18  -2         69.04         67.43        18.62 o                         
  -4  18  -2        735.75        701.06        33.63 o                         
  -2  18  -2       2729.60       2669.61        92.02 o                         
   0  18  -2        240.14        338.00       107.08 o                         
   2  18  -2        637.09        701.78        26.88 o                         
   4  18  -2       1049.25        992.70        33.61 o                         
   6  18  -2        770.38        773.24        73.67 o                         
   8  18  -2       1095.12       1242.51        90.96 o                         
  -7  19  -2        742.88        728.90        50.14 o                         
  -5  19  -2        682.97        650.92        49.88 o                         
  -3  19  -2       1952.98       2078.49        79.03 o                         
  -1  19  -2         87.42        114.03        34.55 o                         
   1  19  -2      17313.85      18582.28       404.19 o                         
   3  19  -2       2843.94       2777.28        64.14 o                         
   5  19  -2       2345.93       2312.17        65.08 o                         
   7  19  -2       1752.09       1777.26       120.21 o                         
  -6  20  -2        574.89        566.10        52.25 o                         
  -4  20  -2        714.28        773.06        47.41 o                         
  -2  20  -2       4235.05       4119.05       150.06 o                         
   0  20  -2      16154.52      16475.14      1036.66 o                         
   2  20  -2       3438.42       3582.41        67.50 o                         
   4  20  -2        596.12        554.78        27.60 o                         
   6  20  -2       1665.97       1624.70        57.94 o                         
  -7  21  -2       1174.52       1178.55        85.70 o                         
  -5  21  -2       2195.24       2258.94       103.09 o                         
  -3  21  -2        886.12        892.48        46.98 o                         
  -1  21  -2       7605.11       7682.01       194.46 o                         
   1  21  -2       5790.61       5759.66       124.75 o                         
   3  21  -2      10790.55      10809.09       348.10 o                         
   5  21  -2        870.49        880.22        35.85 o                         
   7  21  -2       2526.08       2446.02       106.15 o                         
  -6  22  -2       1009.69       1086.44        71.47 o                         
  -4  22  -2        195.33        212.58        31.97 o                         
  -2  22  -2      12743.83      13020.83       491.81 o                         
   0  22  -2       3847.00       3482.86       106.88 o                         
   2  22  -2      21023.95      21254.72       491.35 o                         
   4  22  -2        796.85        807.02        28.18 o                         
   6  22  -2       1535.62       1367.29        43.54 o                         
  -7  23  -2        472.24        492.52        40.48 o                         
  -5  23  -2        383.08        374.94        38.10 o                         
  -3  23  -2      11763.39      11692.54       432.45 o                         
  -1  23  -2       1039.09       1041.67        36.15 o                         
   1  23  -2       5647.88       5472.99       119.70 o                         
   3  23  -2       3142.33       3256.63        67.27 o                         
   5  23  -2       3278.77       3065.43        82.73 o                         
   7  23  -2        807.72        843.00       105.95 o                         
  -6  24  -2       1570.49       1543.48        90.62 o                         
  -4  24  -2       3148.91       3002.40       127.41 o                         
  -2  24  -2       4572.86       4460.71       179.57 o                         
   0  24  -2       4572.91       4431.51       114.64 o                         
   2  24  -2       4319.27       4085.90       101.16 o                         
   4  24  -2       6285.90       5631.61       305.68 o                         
   6  24  -2       2474.44       2243.40       112.86 o                         
  -5  25  -2       2559.64       2690.07       122.40 o                         
  -3  25  -2       3948.23       3952.22       157.62 o                         
  -1  25  -2       9824.07       9670.44       274.39 o                         
   1  25  -2       8052.87       7970.09       220.57 o                         
   3  25  -2       4029.69       4136.23       118.82 o                         
   5  25  -2       3481.71       3320.90       117.85 o                         
   7  25  -2       1700.87       1734.18       118.17 o                         
  -6  26  -2        410.26        361.77        31.87 o                         
  -4  26  -2       3473.66       3526.61       149.36 o                         
  -2  26  -2        551.68        556.35        49.61 o                         
   0  26  -2       2847.57       2871.68        88.71 o                         
   2  26  -2        151.27        155.36        31.20 o                         
   4  26  -2       9445.49       9516.93       316.09 o                         
   6  26  -2       1480.17       1490.17        73.79 o                         
  -5  27  -2       8186.13       8301.07       341.93 o                         
  -3  27  -2       3329.40       3304.46       133.99 o                         
  -1  27  -2      10127.59      11054.44       313.48 o                         
   1  27  -2       6761.83       6565.78       189.06 o                         
   3  27  -2      12819.48      13112.20       332.44 o                         
   5  27  -2       3717.88       3849.68       126.00 o                         
   7  27  -2       1716.28       1821.38       101.23 o                         
  -6  28  -2        454.53        445.97        50.66 o                         
  -4  28  -2        385.99        428.50        44.43 o                         
  -2  28  -2        131.70        139.61        24.15 o                         
   0  28  -2         40.92         59.05        21.97 o                         
   2  28  -2        840.93        806.10        41.77 o                         
   4  28  -2        107.24        119.69        25.65 o                         
   6  28  -2        175.78        151.14        45.95 o                         
  -5  29  -2       3162.25       3198.83       148.14 o                         
  -3  29  -2       2006.94       1881.89        97.29 o                         
  -1  29  -2       2019.08       2111.38        69.53 o                         
   1  29  -2      14095.76      14367.30       470.25 o                         
   3  29  -2       2757.83       2777.92        79.56 o                         
   5  29  -2       4348.36       4347.80       137.72 o                         
  -4  30  -2       1314.54       1289.10        80.09 o                         
  -2  30  -2       2281.23       2113.44       104.58 o                         
   0  30  -2       1924.06       1977.90        73.90 o                         
   2  30  -2        962.66        880.87        47.47 o                         
   4  30  -2       5377.91       5393.90       165.14 o                         
   6  30  -2       2114.87       2170.35       107.06 o                         
  -5  31  -2         77.41         86.31        18.00 o                         
  -3  31  -2       2260.00       2167.88       114.24 o                         
  -1  31  -2        673.51        699.87        34.47 o                         
   1  31  -2       1124.66       1212.07        61.53 o                         
   3  31  -2       3145.98       2957.52        85.85 o                         
   5  31  -2       1695.62       1759.89        86.67 o                         
  -2  32  -2       1097.01       1099.79        71.39 o                         
   0  32  -2        176.51        201.66        27.21 o                         
   2  32  -2       5089.88       5029.44       209.20 o                         
   4  32  -2       1261.94       1150.61        58.03 o                         
   6  32  -2        894.07        877.38        55.39 o                         
  -5  33  -2        553.72        544.06        55.58 o                         
  -3  33  -2        175.06        213.29        41.45 o                         
  -1  33  -2       1639.04       1909.53        59.15 o                         
   1  33  -2        337.03        342.21        39.09 o                         
   3  33  -2       2888.51       2814.73       135.93 o                         
   5  33  -2        518.35        513.85        47.35 o                         
  -4  34  -2         32.36         20.02        28.53 o                         
  -2  34  -2       2511.44       2424.54       123.81 o                         
   0  34  -2        439.08        514.19        43.01 o                         
   2  34  -2       4009.23       3906.23       122.83 o                         
   4  34  -2        610.76        541.80        38.10 o                         
  -3  35  -2        172.64        193.96        40.92 o                         
  -1  35  -2        393.08        445.43        23.30 o                         
   1  35  -2       2545.35       2770.91        80.70 o                         
   3  35  -2       1106.75       1033.70        52.77 o                         
   5  35  -2        465.15        440.66        40.18 o                         
  -4  36  -2        144.78        109.85        36.00 o                         
  -2  36  -2       3159.35       2926.71       144.10 o                         
   0  36  -2         76.91         72.41        39.76 o                         
   2  36  -2        826.83        838.48        52.42 o                         
   4  36  -2         54.74         60.71        22.80 o                         
  -3  37  -2       1408.90       1210.69        92.28 o                         
  -1  37  -2         45.89         46.53        12.01 o                         
   1  37  -2       1585.11       1625.60        62.78 o                         
   3  37  -2        261.35        239.55        33.33 o                         
   5  37  -2        878.29        839.71        59.28 o                         
  -4  38  -2        915.11        770.60        50.93 o                         
  -2  38  -2        773.49        803.08        93.16 o                         
   0  38  -2       1216.58       1321.42        52.67 o                         
   2  38  -2        263.07        270.55        36.01 o                         
   4  38  -2        380.07        399.64        43.65 o                         
  -3  39  -2        682.33        546.96        68.40 o                         
  -1  39  -2       4296.49       4732.52       227.65 o                         
   1  39  -2       2880.21       3061.58       117.11 o                         
   3  39  -2        203.90        185.81        31.79 o                         
  -2  40  -2        178.22        252.27        73.94 o                         
   0  40  -2        204.76        223.86        35.18 o                         
   2  40  -2       1497.22       1557.94        69.18 o                         
   4  40  -2        469.48        469.47        45.00 o                         
  -3  41  -2        216.36        198.18        54.44 o                         
  -1  41  -2       4304.87       4246.57       384.07 o                         
   1  41  -2       4492.98       4967.71       148.19 o                         
   3  41  -2        364.97        359.89        39.21 o                         
  -2  42  -2         61.26         52.59        33.89 o                         
   0  42  -2         44.53         51.24        19.29 o                         
   2  42  -2       1028.07       1038.03        54.42 o                         
  -1  43  -2       1030.84       1222.99        91.32 o                         
   1  43  -2       1227.22       1384.60        58.92 o                         
   0  44  -2        115.51         92.99        31.38 o                         
  -5   1  -1        720.80        666.02        70.59 o                         
  -3   1  -1      20185.92      21407.58       561.03 o                         
   1   1  -1      48865.64      54639.86      1590.73 o                         
   3   1  -1      14017.42      14311.67       372.47 o                         
   5   1  -1       9075.02       8758.70       267.62 o                         
   7   1  -1       3647.98       3659.25       184.25 o                         
  -6   2  -1       2635.91       2649.85       125.74 o                         
  -4   2  -1       1640.05       1705.84        69.37 o                         
  -2   2  -1      29717.31      34588.23      1327.74 o                         
   2   2  -1     190824.48     224504.44      8950.16 o                         
   4   2  -1       1207.38       1357.90        59.21 o                         
   6   2  -1       3152.80       3058.41       128.08 o                         
   8   2  -1        331.44        304.31        49.61 o                         
  -5   3  -1       3169.67       3030.33       126.97 o                         
  -3   3  -1      11117.49      11868.82       403.83 o                         
  -1   3  -1      18143.11      19552.04       640.29 o                         
   1   3  -1      19152.22      20599.35       510.54 o                         
   3   3  -1       9968.79       9977.33       265.87 o                         
   5   3  -1       4573.81       4456.81       148.50 o                         
   7   3  -1       2829.69       2721.47       129.06 o                         
  -6   4  -1       6523.66       6755.03       276.24 o                         
  -4   4  -1        626.53        557.05        47.77 o                         
  -2   4  -1       9870.53      12645.65       429.55 o                         
   2   4  -1      86393.41      98633.37      3299.21 o                         
   4   4  -1      36379.20      41639.82      1295.83 o                         
   6   4  -1         89.80         92.97        31.17 o                         
   8   4  -1       2318.41       2319.67       128.49 o                         
  -7   5  -1       2249.95       2418.93       128.46 o                         
  -5   5  -1       4271.90       4272.28       168.94 o                         
  -3   5  -1       7978.51       7721.71       253.94 o                         
  -1   5  -1      31700.64      36715.67      1416.34 o                         
   1   5  -1      15545.29      17730.84       431.16 o                         
   3   5  -1       4667.37       4704.74       130.53 o                         
   5   5  -1        880.10        823.48        46.76 o                         
   7   5  -1        252.40        251.75        45.45 o                         
  -6   6  -1        506.28        519.65        49.17 o                         
  -4   6  -1       1583.29       1306.58        58.48 o                         
   0   6  -1       8106.90       8966.36       186.72 o                         
   2   6  -1      24386.33      27033.34       736.44 o                         
   4   6  -1      53500.94      59359.15      1923.26 o                         
   6   6  -1       4708.64       4466.49       149.76 o                         
   8   6  -1        564.30        596.94        94.16 o                         
  -7   7  -1       4153.54       4388.54       207.49 o                         
  -5   7  -1      16512.40      17037.82       669.53 o                         
  -3   7  -1       4369.69       4283.96       158.85 o                         
  -1   7  -1      28420.20      31026.90       804.76 o                         
   1   7  -1      19367.34      21629.60       444.93 o                         
   3   7  -1      20492.78      21359.82       587.47 o                         
   5   7  -1        179.00        168.29        25.82 o                         
   7   7  -1         78.43         87.61        30.96 o                         
  -6   8  -1       1347.40       1391.31        79.12 o                         
  -4   8  -1        179.08        202.49        22.39 o                         
  -2   8  -1      14034.89      15364.23       525.44 o                         
   0   8  -1       9301.46      10175.24       189.38 o                         
   2   8  -1       6856.77       6755.24       168.71 o                         
   4   8  -1       9913.79       9914.11       273.34 o                         
   6   8  -1      10422.42      10485.40       343.24 o                         
   8   8  -1       1114.68       1119.06        94.11 o                         
  -7   9  -1       1976.57       2095.17       154.72 o                         
  -5   9  -1      13046.59      13561.40       561.26 o                         
  -3   9  -1      16302.01      18197.60       643.63 o                         
   1   9  -1      17623.03      18532.50       497.25 o                         
   3   9  -1        530.53        465.75        36.11 o                         
   5   9  -1       5830.29       5747.88       184.41 o                         
   7   9  -1        202.22        212.42        48.23 o                         
  -8  10  -1       1044.55       1156.25        85.00 o                         
  -6  10  -1       1755.79       1804.01       119.50 o                         
  -4  10  -1       6839.54       7117.77       270.89 o                         
  -2  10  -1       4777.79       4449.47       139.88 o                         
   0  10  -1        990.55       1031.26        35.16 o                         
   2  10  -1       4414.50       4449.19        86.42 o                         
   4  10  -1       5886.87       5915.86       175.52 o                         
   6  10  -1        899.41        852.80        55.77 o                         
   8  10  -1        119.81         98.49        50.15 o                         
  -7  11  -1       1082.36       1127.27        72.09 o                         
  -5  11  -1       5843.05       6067.50       261.49 o                         
  -3  11  -1       8796.31       8753.01       308.56 o                         
  -1  11  -1       9550.27       9041.29       968.21 o                         
   1  11  -1       1362.06       1422.26        36.31 o                         
   3  11  -1      14094.57      14822.35       427.49 o                         
   5  11  -1       1137.31       1090.69        67.35 o                         
   7  11  -1       1815.76       1783.52        88.36 o                         
  -8  12  -1       1119.23       1208.05       118.10 o                         
  -6  12  -1       1671.26       1611.71       108.36 o                         
  -4  12  -1       9274.85       9724.77       353.07 o                         
  -2  12  -1       2981.88       3099.78       104.05 o                         
   0  12  -1       8465.37       8418.10       194.80 o                         
   2  12  -1       8399.73       8842.36       225.25 o                         
   4  12  -1       4717.82       4814.14       149.28 o                         
   6  12  -1         66.86         70.85        44.96 o                         
   8  12  -1       1229.20       1148.41        88.76 o                         
  -7  13  -1        823.76        843.74        62.70 o                         
  -5  13  -1        329.26        328.92        52.77 o                         
  -3  13  -1      29154.90      33745.59      1344.51 o                         
  -1  13  -1      12035.74      11661.04      1387.71 o                         
   1  13  -1       7052.51       6943.89       134.07 o                         
   3  13  -1      13611.61      13672.56       290.59 o                         
   5  13  -1      16113.43      15693.98       487.43 o                         
   7  13  -1       3702.99       3916.21       185.70 o                         
  -8  14  -1        292.63        323.22        47.50 o                         
  -6  14  -1       1193.99       1273.73        91.94 o                         
  -4  14  -1        753.08        785.79        59.62 o                         
  -2  14  -1      15383.73      16996.12       603.94 o                         
   0  14  -1       1769.88       1658.62        44.11 o                         
   2  14  -1      13566.33      14670.09       301.96 o                         
   4  14  -1        999.09        938.73        52.01 o                         
   6  14  -1        635.18        640.23        48.48 o                         
   8  14  -1        410.14        364.52        52.47 o                         
  -7  15  -1        611.83        594.80        77.19 o                         
  -5  15  -1       2246.19       2257.80       117.05 o                         
  -3  15  -1       6399.13       6608.84       220.13 o                         
  -1  15  -1      19502.32      19816.17      1095.27 o                         
   1  15  -1      25061.80      27777.04       745.97 o                         
   3  15  -1      16579.10      16287.55       346.76 o                         
   5  15  -1       9277.80       9002.80       270.56 o                         
   7  15  -1       1182.90       1280.92        96.27 o                         
  -8  16  -1        110.03        114.32        55.32 o                         
  -6  16  -1        565.54        596.13        67.96 o                         
  -4  16  -1       1002.80        938.23        63.66 o                         
  -2  16  -1       6925.46       7350.54       245.69 o                         
   0  16  -1      27388.41      31150.28       818.45 o                         
   2  16  -1       6656.45       6980.58       134.92 o                         
   4  16  -1       1211.90       1110.95        36.17 o                         
   6  16  -1        671.04        703.52        52.46 o                         
   8  16  -1       1827.04       1883.94       151.37 o                         
  -7  17  -1        250.52        269.66        38.46 o                         
  -5  17  -1       5131.20       5210.86       194.32 o                         
  -3  17  -1         63.07         61.64        24.15 o                         
  -1  17  -1      42145.01      44069.14      1300.91 o                         
   1  17  -1      26791.07      27631.46       752.97 o                         
   3  17  -1      10043.40       9791.55       198.02 o                         
   5  17  -1        990.47        877.00        62.15 o                         
   7  17  -1       4197.44       4240.99       182.69 o                         
  -6  18  -1       1209.86       1198.13        66.91 o                         
  -4  18  -1       1451.53       1581.41        83.06 o                         
  -2  18  -1      11892.28      11782.40       439.13 o                         
   0  18  -1      45040.68      47704.18      1406.11 o                         
   2  18  -1      16735.25      17775.57       404.35 o                         
   4  18  -1       4138.22       4248.77        92.88 o                         
   6  18  -1       1746.04       1712.94       116.73 o                         
   8  18  -1       4448.05       4702.22       197.91 o                         
  -7  19  -1        281.08        261.32        57.86 o                         
  -5  19  -1        476.24        532.64        39.25 o                         
  -3  19  -1       2954.83       2979.75       121.52 o                         
  -1  19  -1       5090.07       4958.59       193.88 o                         
   1  19  -1      10261.53      10132.12       259.43 o                         
   3  19  -1       3932.26       3948.23        80.40 o                         
   5  19  -1        800.07        803.02        29.66 o                         
   7  19  -1       1110.43       1111.61        93.21 o                         
  -6  20  -1        368.29        425.78        38.72 o                         
  -4  20  -1       4859.05       4725.01       175.70 o                         
  -2  20  -1      12862.02      12991.35       486.19 o                         
   0  20  -1      33285.10      37852.12      1110.00 o                         
   2  20  -1      20643.96      21497.84       483.21 o                         
   4  20  -1       4868.42       4533.48       120.94 o                         
   6  20  -1       5964.62       5992.56       144.56 o                         
  -7  21  -1        499.85        535.54        68.31 o                         
  -5  21  -1        742.10        782.89        46.63 o                         
  -3  21  -1       2819.13       2826.09       124.86 o                         
  -1  21  -1       2763.69       2532.89       204.06 o                         
   1  21  -1       4614.72       4555.03       122.03 o                         
   3  21  -1        800.21        847.64        42.30 o                         
   5  21  -1        125.71        126.05         8.74 o                         
   7  21  -1        123.72        112.81        37.84 o                         
  -6  22  -1        277.98        304.08        49.52 o                         
  -4  22  -1       3651.63       3716.81       142.34 o                         
  -2  22  -1      20187.17      20999.38       812.58 o                         
   0  22  -1       7016.31       6923.71       171.90 o                         
   2  22  -1       5235.73       4975.55       114.39 o                         
   4  22  -1       9961.23      10103.25       264.96 o                         
   6  22  -1       7279.78       6343.92       425.96 o                         
  -7  23  -1       1164.03       1158.53        69.98 o                         
  -3  23  -1       1229.90       1174.87        69.02 o                         
  -1  23  -1       6468.91       6756.95       227.54 o                         
   1  23  -1      10766.91      10574.96       281.14 o                         
   3  23  -1       2788.52       2627.48        72.64 o                         
   5  23  -1       1419.85       1496.42        67.59 o                         
   7  23  -1        681.73        724.82        62.22 o                         
  -6  24  -1         15.62         17.65        28.27 o                         
  -4  24  -1       5949.67       5825.94       219.78 o                         
  -2  24  -1       6781.54       6682.33       284.32 o                         
   0  24  -1       6037.41       6278.02       175.96 o                         
   2  24  -1        521.41        496.64        29.34 o                         
   4  24  -1       8501.19       8762.78       213.77 o                         
   6  24  -1       2388.75       2370.04       108.47 o                         
  -7  25  -1        621.60        694.12        79.21 o                         
  -5  25  -1       2104.13       2100.01       116.43 o                         
  -3  25  -1        321.86        355.09        45.31 o                         
  -1  25  -1       3289.28       3448.86        74.45 o                         
   1  25  -1       2732.45       2696.81        86.72 o                         
   3  25  -1       4738.85       4676.89       126.30 o                         
   5  25  -1       2444.10       2499.83        86.15 o                         
   7  25  -1         22.91         10.97        20.40 o                         
  -6  26  -1       3131.25       3112.69       143.30 o                         
  -4  26  -1       7766.94       8040.18       308.38 o                         
  -2  26  -1       4783.35       3778.16       569.65 o                         
   0  26  -1       1101.20       1156.66        42.37 o                         
   2  26  -1       3607.76       3691.48       123.54 o                         
   4  26  -1       4206.89       4175.19       119.02 o                         
   6  26  -1        349.12        376.49        45.39 o                         
  -5  27  -1        193.53        220.22        45.92 o                         
  -3  27  -1       1707.24       1533.21        72.44 o                         
  -1  27  -1        551.45        615.12        26.02 o                         
   1  27  -1        655.28        671.91        38.96 o                         
   3  27  -1        881.16        741.89        50.43 o                         
   5  27  -1        165.71        170.65        39.06 o                         
   7  27  -1         51.30         45.77        31.19 o                         
  -6  28  -1       5376.88       5554.96       275.19 o                         
  -4  28  -1       3503.66       3411.67       163.85 o                         
  -2  28  -1      16602.93      14057.13      1442.94 o                         
   0  28  -1       1443.93       1394.91        57.64 o                         
   2  28  -1      13504.95      13660.85       482.81 o                         
   4  28  -1       3739.51       3923.30       121.84 o                         
   6  28  -1         18.94         16.27        17.63 o                         
  -5  29  -1        873.64        845.41        53.39 o                         
  -3  29  -1        694.92        733.98        69.54 o                         
  -1  29  -1       2530.19       2771.96        87.24 o                         
   1  29  -1        563.68        555.73        40.09 o                         
   3  29  -1       1894.90       1815.91        62.27 o                         
   5  29  -1        762.80        814.98        46.80 o                         
  -6  30  -1        944.20        977.12        90.35 o                         
  -4  30  -1       3872.83       3820.94       183.87 o                         
  -2  30  -1        438.02        391.01       119.03 o                         
   0  30  -1       7903.88       8547.07       248.09 o                         
   2  30  -1       1198.37       1188.37        59.75 o                         
   4  30  -1       1846.15       1792.48        87.09 o                         
   6  30  -1        572.96        606.04        59.68 o                         
  -5  31  -1        376.19        373.62        58.13 o                         
  -3  31  -1        342.74        352.72        38.72 o                         
  -1  31  -1       7824.88       8225.67       371.77 o                         
   1  31  -1       4557.72       4717.77       152.04 o                         
   3  31  -1       2647.74       2566.41       100.37 o                         
   5  31  -1       1173.79       1061.05        59.87 o                         
  -6  32  -1         94.03         72.70        38.10 o                         
  -4  32  -1       1514.19       1487.64       102.65 o                         
  -2  32  -1       3660.14       3301.82       190.72 o                         
   0  32  -1       8511.83       9105.52       206.43 o                         
   2  32  -1         47.94         56.55        21.91 o                         
   4  32  -1       6812.42       6774.80       199.77 o                         
   6  32  -1       2207.25       2218.88       103.44 o                         
  -5  33  -1        109.22        117.75        39.34 o                         
  -3  33  -1       1624.99       1470.51        85.79 o                         
  -1  33  -1       4226.94       4759.08       138.46 o                         
   1  33  -1       6774.84       7236.76       226.32 o                         
   3  33  -1       1535.82       1488.38        59.77 o                         
   5  33  -1        327.41        311.36        38.70 o                         
  -4  34  -1       2095.61       1996.22       127.59 o                         
  -2  34  -1       6284.39       5883.72       263.60 o                         
   0  34  -1       1983.84       2164.30        64.59 o                         
   2  34  -1       6923.46       6807.97       170.41 o                         
   4  34  -1       2542.42       2388.99       132.19 o                         
  -5  35  -1        254.93        282.48        49.69 o                         
  -3  35  -1       2553.10       2296.96       144.36 o                         
  -1  35  -1       1243.26       1275.56        59.94 o                         
   1  35  -1       2840.68       2965.68       127.86 o                         
   3  35  -1        891.67        880.75        52.91 o                         
   5  35  -1         10.59          3.45        12.75 o                         
  -4  36  -1        707.89        623.26        68.14 o                         
  -2  36  -1       1880.25       1864.60       113.98 o                         
   0  36  -1       7941.62       8428.53       202.84 o                         
   2  36  -1       4376.74       4451.26       129.16 o                         
   4  36  -1       2193.37       2231.16       108.34 o                         
  -3  37  -1        111.00         70.07        45.04 o                         
  -1  37  -1       3966.72       4204.81       131.82 o                         
   1  37  -1       3086.80       3326.53        97.52 o                         
   3  37  -1       2957.66       3041.93       109.87 o                         
   5  37  -1         29.22         29.17        19.57 o                         
  -4  38  -1        911.24        767.17        79.38 o                         
  -2  38  -1       1168.52       1168.27        85.79 o                         
   0  38  -1       5269.00       5769.96       162.07 o                         
   2  38  -1       1505.18       1501.81        73.51 o                         
   4  38  -1       1329.84       1324.36        71.15 o                         
  -3  39  -1        232.13        193.62        56.46 o                         
  -1  39  -1       2979.58       3007.16       287.00 o                         
   1  39  -1       3906.97       4269.61       131.00 o                         
   3  39  -1       2387.37       2558.26        88.19 o                         
  -4  40  -1        420.00        328.75        59.80 o                         
  -2  40  -1       2935.51       3205.24       235.06 o                         
   0  40  -1        508.47        506.33        45.79 o                         
   2  40  -1       1740.71       1834.68        76.30 o                         
   4  40  -1         58.02         57.49        22.94 o                         
  -3  41  -1       2710.51       2388.55       170.35 o                         
  -1  41  -1        512.77        435.16        76.26 o                         
   1  41  -1       1605.63       1763.23        85.59 o                         
   3  41  -1       2016.70       2097.01        80.83 o                         
  -2  42  -1        406.79        448.70       103.35 o                         
   0  42  -1       1237.44       1362.55        83.89 o                         
   2  42  -1       1080.51       1200.65        54.57 o                         
  -1  43  -1       1473.35       1509.91       163.94 o                         
   1  43  -1         12.13         18.21        20.29 o                         
  -2  44  -1        162.15        191.25        56.37 o                         
   0  44  -1       1480.23       1761.63        87.72 o                         
   2  44  -1        563.45        574.00        38.77 o                         
   1  45  -1        284.14        326.36        38.02 o                         
  -6   0   0       6758.61       6937.32       339.73 o                         
  -4   0   0       9065.79       8987.89       331.65 o                         
  -2   0   0      11118.38      13059.80       450.63 o                         
   2   0   0      12642.50      14788.22       518.41 o                         
   4   0   0       8840.69       8794.28       354.12 o                         
   6   0   0       5652.71       5844.83       263.07 o                         
   8   0   0       5270.25       5751.48       371.86 o                         
  -7   1   0        326.38        363.07        49.33 o                         
  -5   1   0       1581.84       1512.00        58.94 o                         
  -3   1   0       1435.28       1296.47        39.20 o                         
   3   1   0       1227.14       1116.70        40.65 o                         
   5   1   0       1707.36       1676.61        70.33 o                         
   7   1   0        254.95        298.92        48.05 o                         
  -6   2   0       4849.96       5086.85       191.19 o                         
  -4   2   0       2695.20       2628.40        93.56 o                         
  -2   2   0     224519.14     260329.77     10671.07 o                         
   2   2   0     223959.84     266246.31     10915.81 o                         
   4   2   0       2347.93       2273.24        77.97 o                         
   6   2   0       4414.61       4565.72       166.02 o                         
   8   2   0       2487.30       2770.22       168.35 o                         
  -7   3   0        869.06        898.54       119.50 o                         
  -5   3   0       6602.74       6691.93       198.20 o                         
  -3   3   0       5296.77       5002.68       122.68 o                         
  -1   3   0      21858.09      24160.38       832.32 o                         
   1   3   0      21137.45      23497.04       576.44 o                         
   3   3   0       5030.68       4685.40       131.15 o                         
   5   3   0       6283.00       6317.75       181.21 o                         
   7   3   0       1021.48       1062.06        72.02 o                         
  -8   4   0        963.69        925.85       131.01 o                         
  -6   4   0       1587.11       1752.47       136.01 o                         
  -4   4   0      16541.25      18291.60       502.76 o                         
  -2   4   0     113081.77     131226.05      4656.27 o                         
   2   4   0     112212.58     133324.08      4723.57 o                         
   4   4   0      16733.57      18134.70       526.25 o                         
   6   4   0       1629.47       1766.60       103.41 o                         
   8   4   0        743.69        732.63        95.66 o                         
  -7   5   0       2449.83       2468.36       139.52 o                         
  -5   5   0       6455.75       6595.54       197.55 o                         
  -3   5   0      22620.12      24861.79       696.34 o                         
  -1   5   0      17718.26      20041.93       679.90 o                         
   1   5   0      15822.43      18097.24       618.17 o                         
   3   5   0      22021.38      24634.51       683.48 o                         
   5   5   0       6092.69       6102.65       189.65 o                         
   7   5   0       2822.38       2774.38       122.23 o                         
  -8   6   0       1327.25       1410.19       107.21 o                         
  -6   6   0        109.81        438.51        53.56 o                         
  -4   6   0      38555.05      45225.29      1406.04 o                         
  -2   6   0       1147.20       1190.05        56.81 o                         
   0   6   0        562.38        667.51        36.27 o                         
   2   6   0       1233.11       1299.01        38.62 o                         
   4   6   0      39489.05      45760.10      1408.25 o                         
   6   6   0         63.15        519.83        48.88 o                         
   8   6   0       1270.73       1378.24       116.29 o                         
  -7   7   0        159.18        760.68        75.08 o                         
  -5   7   0       1989.20       1947.14       124.95 o                         
  -3   7   0      29358.92      32866.68      1331.07 o                         
  -1   7   0       8377.70       9264.48       293.45 o                         
   1   7   0       9447.34      10245.61       214.01 o                         
   3   7   0      28510.70      32076.23       918.13 o                         
   5   7   0       2130.32       2017.68        94.25 o                         
   7   7   0        223.28        933.32        73.87 o                         
  -8   8   0        241.23        401.55       102.91 o                         
  -6   8   0       5588.52       5484.99       238.83 o                         
  -4   8   0       6178.82       6809.47       255.26 o                         
  -2   8   0         90.40        117.75        20.64 o                         
   0   8   0        749.72        845.72        26.46 o                         
   2   8   0         52.31         65.44        16.28 o                         
   4   8   0       6740.21       7308.50       196.06 o                         
   6   8   0       6020.56       6002.36       188.11 o                         
   8   8   0        262.88        548.92        56.25 o                         
  -7   9   0        803.71        833.91       101.68 o                         
  -5   9   0       1663.49       1662.81        84.20 o                         
  -3   9   0       2355.11       2453.25       108.36 o                         
  -1   9   0        427.85        423.46        12.96 o                         
   1   9   0        380.60        389.05        17.47 o                         
   3   9   0       2200.60       2185.16        70.62 o                         
   5   9   0       1738.36       1663.83        85.97 o                         
   7   9   0        713.81        716.73        53.84 o                         
  -8  10   0         94.42        150.76        45.39 o                         
  -6  10   0      10394.42      10374.95       439.13 o                         
  -4  10   0       1723.68       1780.57       101.59 o                         
  -2  10   0       2894.53       3068.00       111.52 o                         
   0  10   0       1832.20       1564.76        49.65 o                         
   2  10   0       2949.84       3079.71        54.54 o                         
   4  10   0       1725.35       1806.20        67.71 o                         
   6  10   0      10821.77      10996.59       351.47 o                         
   8  10   0        153.70        188.05        39.03 o                         
  -7  11   0       1256.26       1251.35       125.13 o                         
  -5  11   0       6171.31       6265.16       249.02 o                         
  -3  11   0       8138.49       9261.68       340.78 o                         
  -1  11   0        219.17        190.38         8.85 o                         
   1  11   0        288.76        258.75        11.45 o                         
   3  11   0       7669.38       8392.70       217.19 o                         
   5  11   0       6123.78       6282.28       210.41 o                         
   7  11   0       1468.76       1465.37        89.63 o                         
  -8  12   0       1587.24       1491.32       150.15 o                         
  -6  12   0       3588.45       3842.20       176.41 o                         
  -4  12   0      12716.98      13810.17       518.94 o                         
  -2  12   0       5995.98       6178.49       212.41 o                         
   0  12   0       3562.78       3341.72        75.25 o                         
   2  12   0       5418.90       5369.07       109.63 o                         
   4  12   0      12295.19      12924.81       355.72 o                         
   6  12   0       3719.61       3979.96       136.24 o                         
   8  12   0       1636.40       1586.04       126.47 o                         
  -7  13   0        391.90        391.01        53.65 o                         
  -5  13   0        323.81        361.41        37.93 o                         
  -3  13   0       2696.89       2980.19       126.09 o                         
  -1  13   0        272.34        280.94        13.81 o                         
   1  13   0        240.81        258.00        14.29 o                         
   3  13   0       2606.56       2903.20        80.63 o                         
   5  13   0        218.71        267.84        39.09 o                         
   7  13   0        444.93        453.52        50.35 o                         
  -8  14   0       2382.24       2380.90       138.30 o                         
  -6  14   0       3523.37       3638.05       165.78 o                         
  -4  14   0      14590.79      15326.67       615.27 o                         
  -2  14   0      13545.95      15051.23       550.03 o                         
   0  14   0      28966.92      32201.43       876.58 o                         
   2  14   0      12375.37      13574.62       347.40 o                         
   4  14   0      13920.26      13909.52       414.53 o                         
   6  14   0       3648.31       3786.43       141.28 o                         
   8  14   0       2339.61       2165.04       152.52 o                         
  -7  15   0        578.90        493.04        85.88 o                         
  -5  15   0       2604.03       2652.67       150.59 o                         
  -3  15   0       4864.23       4733.80       165.08 o                         
  -1  15   0       1494.62       1298.43        60.72 o                         
   1  15   0       1333.01       1221.16        43.65 o                         
   3  15   0       4595.53       4299.49        83.21 o                         
   5  15   0       2973.35       2987.65       110.16 o                         
   7  15   0        460.72        408.49        63.26 o                         
  -8  16   0       1147.50       1171.79       133.91 o                         
  -6  16   0       4140.70       4204.58       220.84 o                         
  -4  16   0       4163.55       4417.16       193.62 o                         
  -2  16   0      29927.39      32716.35      1374.72 o                         
   0  16   0      15853.07      15872.89       393.42 o                         
   2  16   0      29051.05      31886.31       895.40 o                         
   4  16   0       4247.26       4156.11        86.71 o                         
   6  16   0       3841.64       4000.80       153.92 o                         
   8  16   0       1143.46       1309.66       117.98 o                         
  -7  17   0       1105.10       1192.69       119.59 o                         
  -5  17   0        899.10        889.75        79.03 o                         
  -3  17   0      11948.93      11714.04       457.56 o                         
  -1  17   0      18181.98      17439.15       595.08 o                         
   1  17   0      18285.67      18832.47       496.45 o                         
   3  17   0      12705.33      12489.35       284.71 o                         
   5  17   0        730.48        698.81        53.67 o                         
   7  17   0       1190.01       1190.99        83.36 o                         
  -8  18   0        144.18        178.52        62.78 o                         
  -6  18   0       1471.73       1580.18       118.28 o                         
  -4  18   0       3405.07       3351.70       133.47 o                         
  -2  18   0       6865.33       6679.17       243.67 o                         
   0  18   0      19105.22      20463.46       541.25 o                         
   2  18   0       6938.29       6972.83       169.14 o                         
   4  18   0       3305.27       3321.61        93.83 o                         
   6  18   0       1470.20       1428.32        54.79 o                         
   8  18   0         64.75         85.90        31.18 o                         
  -7  19   0       4680.14       4970.87       224.62 o                         
  -5  19   0       2023.79       1994.37       123.11 o                         
  -3  19   0      12388.79      12677.75       480.66 o                         
  -1  19   0      41559.02      37937.44      2739.06 o                         
   1  19   0      41920.76      42187.96      1236.84 o                         
   3  19   0      13548.78      13992.42       318.82 o                         
   5  19   0       1707.58       1643.33        65.76 o                         
   7  19   0       4165.51       3978.43       215.65 o                         
  -6  20   0        486.91        477.94        76.65 o                         
  -4  20   0       2017.22       2137.06        95.18 o                         
  -2  20   0        438.67        411.73        52.33 o                         
   0  20   0         73.62         91.40        16.29 o                         
   2  20   0        460.28        467.39        28.53 o                         
   4  20   0       2077.99       2121.91        72.14 o                         
   6  20   0        477.54        523.79        38.04 o                         
  -7  21   0       2282.06       2426.48       164.72 o                         
  -5  21   0       5880.01       6454.56       263.69 o                         
  -3  21   0       8915.76       8664.50       323.31 o                         
  -1  21   0      31018.93      29142.49       819.75 o                         
   1  21   0      32999.57      35401.61      1011.12 o                         
   3  21   0       8769.98       8408.37       195.60 o                         
   5  21   0       5752.55       6352.28       200.74 o                         
   7  21   0       1795.45       2024.23       104.78 o                         
  -6  22   0       2544.75       2598.57       129.43 o                         
  -4  22   0       1504.20       1460.06        72.80 o                         
  -2  22   0        996.20        995.12        54.09 o                         
   0  22   0        915.04        932.29        38.67 o                         
   2  22   0        963.39        960.64        39.28 o                         
   4  22   0       1252.75       1246.78        63.06 o                         
   6  22   0       2474.12       2530.81        98.62 o                         
  -7  23   0       1055.05       1139.91        79.47 o                         
  -5  23   0       4872.11       4931.27       206.61 o                         
  -3  23   0       6182.64       6527.27       276.59 o                         
  -1  23   0       8204.57       7264.66       248.54 o                         
   1  23   0       7509.63       7090.59       189.00 o                         
   3  23   0       6365.85       6565.37       152.75 o                         
   5  23   0       4656.63       4641.61       132.96 o                         
   7  23   0        935.53       1062.02        58.60 o                         
  -6  24   0       2121.56       2125.73       145.50 o                         
  -4  24   0      10926.16      10870.38       433.33 o                         
  -2  24   0       4652.80       4447.54       135.40 o                         
   0  24   0        298.03        278.98        19.66 o                         
   2  24   0       4020.77       3825.22       122.68 o                         
   4  24   0      10588.98      10912.58       278.02 o                         
   6  24   0       2207.58       2178.88       103.84 o                         
  -7  25   0        697.95        636.60        90.80 o                         
  -5  25   0       2283.53       2483.02       148.92 o                         
  -3  25   0       3434.90       3200.41       161.47 o                         
  -1  25   0        789.34        730.51        29.14 o                         
   1  25   0        674.70        692.24        45.47 o                         
   3  25   0       3377.38       3101.75        83.92 o                         
   5  25   0       2197.81       2400.03        81.05 o                         
   7  25   0        817.18        776.73        65.86 o                         
  -6  26   0         78.61        127.85        55.15 o                         
  -4  26   0       5822.97       5743.58       262.89 o                         
  -2  26   0       6187.65       5775.80       148.22 o                         
   0  26   0       3048.35       3000.73        69.86 o                         
   2  26   0       5887.53       5880.16       170.24 o                         
   4  26   0       5739.36       5482.61       137.75 o                         
   6  26   0        108.98        170.54        33.65 o                         
  -7  27   0        289.45        280.63        45.22 o                         
  -5  27   0       1461.73       1413.79       111.78 o                         
  -3  27   0       5461.54       5638.83       227.86 o                         
  -1  27   0        273.58        262.92        15.26 o                         
   1  27   0        263.00        264.26        22.11 o                         
   3  27   0       5360.39       5618.17       217.28 o                         
   5  27   0       1643.91       1581.15        65.62 o                         
   7  27   0        334.03        343.05        35.33 o                         
  -6  28   0        266.01        333.14        67.17 o                         
  -4  28   0        132.31        115.46        28.98 o                         
  -2  28   0        749.55        701.53        72.35 o                         
   0  28   0        815.57        790.15        34.31 o                         
   2  28   0        661.67        701.18        45.73 o                         
   4  28   0        130.68        109.34        24.82 o                         
   6  28   0        298.31        310.06        30.20 o                         
  -5  29   0        750.87        744.79        59.53 o                         
  -3  29   0       4430.78       4094.38       177.38 o                         
  -1  29   0       2685.88       2806.92        82.62 o                         
   1  29   0       2535.68       2661.12        82.55 o                         
   3  29   0       4409.62       4059.97       203.82 o                         
   5  29   0        836.41        810.60        43.07 o                         
  -6  30   0        483.76        517.89        81.23 o                         
  -4  30   0       5463.57       5331.50       262.28 o                         
  -2  30   0       7109.07       5988.51       209.86 o                         
   0  30   0       2983.33       3225.92        81.04 o                         
   2  30   0       6392.13       6261.18       204.73 o                         
   4  30   0       5635.42       5555.13       187.95 o                         
   6  30   0        590.40        611.14        53.58 o                         
  -5  31   0       2524.34       2483.90       155.69 o                         
  -3  31   0       3318.44       3147.46       184.93 o                         
  -1  31   0       1519.07       1378.87        51.54 o                         
   1  31   0       1185.38       1210.06        49.54 o                         
   3  31   0       3134.03       3010.68        94.56 o                         
   5  31   0       2491.33       2476.07        90.66 o                         
  -6  32   0       1345.41       1322.38       119.95 o                         
  -4  32   0       2006.40       1969.26       101.68 o                         
  -2  32   0        261.97        225.17        31.13 o                         
   0  32   0          6.06         33.62        15.38 o                         
   2  32   0        284.49        328.17        43.59 o                         
   4  32   0       1738.76       1687.29        65.63 o                         
   6  32   0       1439.04       1418.26        63.51 o                         
  -5  33   0       2295.51       2176.83       115.46 o                         
  -3  33   0       3393.03       3166.60       197.40 o                         
  -1  33   0       4615.37       4733.29       152.28 o                         
   1  33   0       4745.46       5076.74       135.86 o                         
   3  33   0       3446.91       3428.68       124.42 o                         
   5  33   0       2205.54       2151.30        94.07 o                         
  -4  34   0         40.17         50.57        42.14 o                         
  -2  34   0        730.58        608.87        29.32 o                         
   0  34   0        188.97        250.46        39.30 o                         
   2  34   0        772.37        855.92        52.90 o                         
   4  34   0         52.22         59.91        24.03 o                         
  -5  35   0        733.06        736.44        61.02 o                         
  -3  35   0       2604.16       2281.24       127.59 o                         
  -1  35   0      12585.14      13189.14       585.10 o                         
   1  35   0      13307.20      15067.08       383.79 o                         
   3  35   0       3030.50       3070.82       106.78 o                         
   5  35   0        668.62        695.10        54.35 o                         
  -4  36   0       1074.62        925.67        96.67 o                         
  -2  36   0       1044.99        914.47       116.13 o                         
   0  36   0       2532.22       2657.81        91.45 o                         
   2  36   0        908.11        942.18        42.23 o                         
   4  36   0       1047.32        972.12        57.76 o                         
  -5  37   0        182.32        144.01        52.51 o                         
  -3  37   0       2320.59       2051.63       121.61 o                         
  -1  37   0       8258.61       8886.87       291.42 o                         
   1  37   0       8560.63       9527.66       246.57 o                         
   3  37   0       2772.65       2910.17       114.54 o                         
   5  37   0        115.58        105.19        30.73 o                         
  -4  38   0        730.55        656.10        84.65 o                         
  -2  38   0       3676.74       3287.38       321.16 o                         
   0  38   0       5248.40       5909.24       198.43 o                         
   2  38   0       3509.43       3625.13       134.82 o                         
   4  38   0        692.54        710.23        58.39 o                         
  -3  39   0        701.48        615.44        72.35 o                         
  -1  39   0       1874.83       1892.27       159.19 o                         
   1  39   0       1800.11       2049.18        74.42 o                         
   3  39   0        799.55        874.09        48.13 o                         
  -4  40   0       2027.81       1678.96       135.22 o                         
  -2  40   0       3818.68       4055.04       285.02 o                         
   0  40   0       3544.72       4006.59       166.15 o                         
   2  40   0       3742.81       4094.88       135.91 o                         
   4  40   0       1668.63       1785.57        72.63 o                         
  -3  41   0        405.01        418.75        91.06 o                         
  -1  41   0         24.80         27.83        13.32 o                         
   1  41   0         27.56         39.17        33.84 o                         
   3  41   0        429.01        474.44        39.14 o                         
  -2  42   0       1107.75       1197.17       153.75 o                         
   0  42   0       2320.79       2450.28        95.26 o                         
   2  42   0       1013.74       1141.08        65.24 o                         
  -1  43   0         18.70         16.66        21.28 o                         
   1  43   0         32.19         36.79        20.18 o                         
  -2  44   0       1075.55       1133.77       116.17 o                         
   0  44   0         15.62         28.09        18.09 o                         
   2  44   0       1053.41       1164.83        60.83 o                         
  -1  45   0         71.31         61.90        50.40 o                         
   1  45   0         64.40         49.45        41.51 o                         
  -7   1   1       3913.48       4138.90       192.53 o                         
  -5   1   1       9728.37       9267.98       274.64 o                         
  -3   1   1      14355.18      14737.64       382.16 o                         
  -1   1   1      49994.32      55323.89      1609.71 o                         
   1   1   1      40719.05      44729.55       999.59 o                         
   3   1   1      20575.34      21513.69       574.60 o                         
   5   1   1        736.54        682.71        40.74 o                         
   7   1   1       1192.50       1159.90        71.85 o                         
  -8   2   1        301.17        299.85        48.53 o                         
  -6   2   1       3455.94       3420.18       131.46 o                         
  -4   2   1       1040.41       1207.55        49.14 o                         
  -2   2   1     190151.56     222363.97      8867.64 o                         
   2   2   1      31539.14      37244.11      1020.34 o                         
   4   2   1       1281.24       1324.46        50.69 o                         
   6   2   1       2411.57       2384.28        98.37 o                         
   8   2   1       1259.58       1399.73        90.61 o                         
  -7   3   1       3158.88       3204.06       124.54 o                         
  -5   3   1       4659.62       4641.33       151.30 o                         
  -3   3   1      10878.62      10902.79       275.91 o                         
  -1   3   1      18885.94      20133.50       495.15 o                         
   1   3   1      19005.45      20762.92       397.55 o                         
   3   3   1      10596.29      11099.87       281.71 o                         
   5   3   1       3472.57       3239.82        97.23 o                         
   7   3   1        387.80        396.34        47.10 o                         
  -8   4   1       2303.63       2376.51       155.33 o                         
  -6   4   1          5.48         12.35        27.84 o                         
  -4   4   1      36836.95      42234.91      1328.74 o                         
  -2   4   1      85444.02      95951.95      3225.59 o                         
   2   4   1      11651.77      14404.96       341.21 o                         
   4   4   1        335.48        283.18        24.62 o                         
   6   4   1       5936.21       6174.32       221.26 o                         
   8   4   1        732.85        782.78        68.97 o                         
  -7   5   1        228.03        224.70        39.82 o                         
  -5   5   1       1076.81       1075.97        58.77 o                         
  -3   5   1       4778.01       4748.45       123.00 o                         
  -1   5   1      13539.55      15228.53       375.85 o                         
   1   5   1      34304.13      39021.00       838.87 o                         
   3   5   1       7660.41       7398.66       178.83 o                         
   5   5   1       4266.20       4150.13       131.97 o                         
   7   5   1       2260.97       2342.77       129.45 o                         
  -8   6   1        380.36        470.65       119.86 o                         
  -6   6   1       4412.78       4204.58       159.96 o                         
  -4   6   1      54117.84      60981.46      1970.03 o                         
  -2   6   1      25185.46      27290.39       733.49 o                         
   0   6   1       7399.98       7644.02       162.67 o                         
   2   6   1        642.61        612.98        16.90 o                         
   4   6   1       1590.65       1304.80        51.29 o                         
   6   6   1        431.52        451.84        58.45 o                         
   8   6   1        285.24        282.47        27.63 o                         
  -7   7   1         66.82         81.66        63.84 o                         
  -5   7   1        121.12        126.34        25.75 o                         
  -3   7   1      19424.12      20424.58       568.31 o                         
  -1   7   1      21774.09      23943.81       858.23 o                         
   1   7   1      26515.30      28983.98       743.81 o                         
   3   7   1       4841.87       4899.62       129.69 o                         
   5   7   1      16310.01      16659.10       489.98 o                         
   7   7   1       4661.26       4865.47       164.17 o                         
  -8   8   1       1031.19       1031.91        97.29 o                         
  -6   8   1      10604.64      10697.02       458.79 o                         
  -4   8   1      10182.73      10246.62       282.57 o                         
  -2   8   1       7133.86       6964.76       171.73 o                         
   0   8   1       8805.57       9338.62       234.40 o                         
   2   8   1      14430.32      16064.62       307.44 o                         
   4   8   1         99.95        135.19        16.93 o                         
   6   8   1       1234.79       1253.88        65.50 o                         
   8   8   1        307.21        281.10        38.56 o                         
  -7   9   1        197.03        200.90        76.48 o                         
  -5   9   1       5568.84       5698.88       171.53 o                         
  -3   9   1        844.92        802.27        33.13 o                         
  -1   9   1      18383.52      20494.45       502.35 o                         
   1   9   1       1330.44       1326.60        31.13 o                         
   3   9   1      15758.39      16686.87       451.79 o                         
   5   9   1      13813.87      14086.92       399.52 o                         
   7   9   1       2229.44       2373.96       111.46 o                         
  -8  10   1        130.15        128.55        47.41 o                         
  -6  10   1       1023.79        999.42        76.39 o                         
  -4  10   1       6323.52       6561.95       281.08 o                         
  -2  10   1       4132.45       4146.71       160.16 o                         
   0  10   1       1323.96       1255.63        66.91 o                         
   2  10   1       4562.64       4266.31        98.25 o                         
   4  10   1       6963.18       7076.79       192.98 o                         
   6  10   1       1696.06       1722.26        77.26 o                         
   8  10   1        970.20       1006.06        56.02 o                         
  -7  11   1       1628.77       1576.68       109.41 o                         
  -5  11   1       1188.90       1175.22        76.48 o                         
  -3  11   1      14896.29      15968.00       620.36 o                         
  -1  11   1       1014.05       1020.24        63.13 o                         
   1  11   1       9460.95       9632.90       308.86 o                         
   3  11   1       8506.14       8564.04       198.69 o                         
   5  11   1       6537.41       6700.68       188.35 o                         
   7  11   1        875.58        883.91        43.44 o                         
  -8  12   1       1224.24       1108.39       138.64 o                         
  -6  12   1        101.39        116.96        35.48 o                         
  -4  12   1       4972.65       5259.15       204.33 o                         
  -2  12   1       8270.83       8455.78       318.04 o                         
   0  12   1       8774.94       7570.19       546.83 o                         
   2  12   1       3037.74       3093.89        73.50 o                         
   4  12   1       9752.83      10374.64       222.83 o                         
   6  12   1       1510.82       1463.69        52.05 o                         
   8  12   1       1064.00       1064.49        73.14 o                         
  -7  13   1       3020.06       3052.11       170.78 o                         
  -5  13   1      16570.47      16707.66       686.91 o                         
  -3  13   1      14561.33      14995.91       554.42 o                         
  -1  13   1       8111.87       8197.13       187.45 o                         
   1  13   1      10650.67      10798.49       715.33 o                         
   3  13   1      29358.31      31622.49       620.10 o                         
   5  13   1        462.59        462.79        25.14 o                         
   7  13   1        761.80        749.69        64.48 o                         
  -8  14   1        437.97        373.62        63.49 o                         
  -6  14   1        699.22        723.44        93.78 o                         
  -4  14   1        825.78        784.03        79.29 o                         
  -2  14   1      13705.46      14594.47       540.19 o                         
   0  14   1       1780.08       1387.43        34.77 o                         
   2  14   1      16215.19      18088.76       757.30 o                         
   4  14   1        935.20        972.97        23.53 o                         
   6  14   1       1082.33       1100.54        37.57 o                         
   8  14   1        293.04        319.71        27.70 o                         
  -7  15   1       1361.67       1376.55       142.51 o                         
  -5  15   1       9107.88       9032.76       375.55 o                         
  -3  15   1      17101.51      16595.49       663.73 o                         
  -1  15   1      25802.78      28595.37       768.84 o                         
   1  15   1      19705.78      20956.46       535.26 o                         
   3  15   1       6002.65       6107.40       166.48 o                         
   5  15   1       2024.88       2072.75        48.06 o                         
   7  15   1        563.53        544.72        31.22 o                         
  -8  16   1       1882.29       1833.68       179.39 o                         
  -6  16   1        840.76        873.95       101.77 o                         
  -4  16   1       1091.99        961.23        86.67 o                         
  -2  16   1       6671.19       6616.13       259.47 o                         
   0  16   1      26793.92      24279.72      1511.08 o                         
   2  16   1       7186.35       7631.92       184.04 o                         
   4  16   1       1182.87       1110.01        35.63 o                         
   6  16   1        596.66        611.17        26.41 o                         
   8  16   1         89.05        123.48        46.24 o                         
  -7  17   1       4769.99       4824.23       232.69 o                         
  -5  17   1        907.38        813.27        64.37 o                         
  -3  17   1       9538.34       9394.45       383.90 o                         
  -1  17   1      26526.46      26071.65       715.90 o                         
   1  17   1      43069.45      46839.11      1367.54 o                         
   3  17   1        156.21        128.30        16.38 o                         
   5  17   1       4616.61       4435.31       173.11 o                         
   7  17   1        239.71        261.23        20.27 o                         
  -8  18   1       4591.18       4777.87       251.48 o                         
  -6  18   1       2180.12       2142.77       159.45 o                         
  -4  18   1       3952.85       4007.97       198.36 o                         
  -2  18   1      16482.57      17253.38       675.24 o                         
   0  18   1      43993.94      42308.41      2342.58 o                         
   2  18   1      12331.77      12435.34       314.55 o                         
   4  18   1       1284.47       1387.95        52.08 o                         
   6  18   1       1309.01       1169.52        79.74 o                         
  -7  19   1       1193.88       1159.93        90.26 o                         
  -5  19   1       1011.17       1048.34        67.17 o                         
  -3  19   1       3505.73       3523.19       170.52 o                         
  -1  19   1      10541.84       9949.78       248.04 o                         
   1  19   1       5227.01       5510.87       138.93 o                         
   3  19   1       3061.34       3002.88        84.07 o                         
   5  19   1        377.31        431.68        28.25 o                         
   7  19   1        267.06        250.93        30.19 o                         
  -6  20   1       6221.70       6488.98       289.68 o                         
  -4  20   1       5323.51       5341.50       242.08 o                         
  -2  20   1      19852.74      19662.00       825.65 o                         
   0  20   1      33553.09      35485.61      1306.31 o                         
   2  20   1      12031.93      12245.02       332.46 o                         
   4  20   1       5197.98       4937.96       132.61 o                         
   6  20   1        234.53        302.11        36.41 o                         
  -7  21   1        110.83         79.81        62.52 o                         
  -5  21   1         98.38        137.24        33.89 o                         
  -3  21   1        672.40        677.43        76.57 o                         
  -1  21   1       4789.59       4182.49       226.94 o                         
   1  21   1       2836.80       2747.33        61.45 o                         
   3  21   1       3282.76       3322.57        93.78 o                         
   5  21   1        556.35        579.74        41.37 o                         
   7  21   1        337.24        367.29        54.02 o                         
  -6  22   1       7066.50       7227.36       369.06 o                         
  -4  22   1      10542.59      10596.46       424.38 o                         
  -2  22   1       5545.75       5452.83       135.33 o                         
   0  22   1       6461.38       6150.05       161.77 o                         
   2  22   1      19931.09      20770.59      1183.95 o                         
   4  22   1       3832.02       3735.36        91.83 o                         
   6  22   1        156.44        178.68        33.39 o                         
  -7  23   1        554.52        608.41        68.05 o                         
  -5  23   1       1359.29       1383.23       121.09 o                         
  -3  23   1       2525.10       2360.36       110.37 o                         
  -1  23   1      10790.40       9175.93       239.00 o                         
   1  23   1       7228.61       7628.36       169.31 o                         
   3  23   1        967.56        911.48        42.95 o                         
   5  23   1         77.80         71.62        26.66 o                         
   7  23   1        876.97        921.50        64.17 o                         
  -6  24   1       2300.18       2363.61       171.66 o                         
  -4  24   1       8729.66       8752.31       362.55 o                         
  -2  24   1        777.30        758.86        62.25 o                         
   0  24   1       5452.91       5597.03       159.99 o                         
   2  24   1       7276.75       7035.07       185.20 o                         
   4  24   1       5663.45       5542.86       140.48 o                         
   6  24   1          7.02         15.57        20.85 o                         
  -7  25   1         13.62         14.32        41.45 o                         
  -5  25   1       2204.16       2170.17       120.21 o                         
  -3  25   1       4724.53       4548.35       230.23 o                         
  -1  25   1       2947.09       2629.91       142.08 o                         
   1  25   1       3292.30       3452.51        77.09 o                         
   3  25   1        291.02        297.91        32.59 o                         
   5  25   1       1645.11       1584.51        68.69 o                         
   7  25   1        710.13        812.57        57.07 o                         
  -6  26   1        305.73        360.98        52.07 o                         
  -4  26   1       4284.16       4314.86       227.95 o                         
  -2  26   1       3951.99       3976.74       111.91 o                         
   0  26   1       1180.87       1225.60        60.76 o                         
   2  26   1       4088.39       3906.50       108.50 o                         
   4  26   1       7596.58       7923.58       213.59 o                         
   6  26   1       3412.77       3529.15       115.14 o                         
  -7  27   1         45.50         39.60        31.78 o                         
  -5  27   1        146.39        126.18        59.00 o                         
  -3  27   1        849.79        693.33        59.45 o                         
  -1  27   1        633.25        551.03        38.29 o                         
   1  27   1        590.55        671.96        37.96 o                         
   3  27   1       1651.39       1478.70        62.97 o                         
   5  27   1        160.43        170.32        20.11 o                         
  -6  28   1          6.10         -2.02        39.95 o                         
  -4  28   1       3619.75       3820.33       176.41 o                         
  -2  28   1      13958.12      13273.85       367.42 o                         
   0  28   1       1648.35       1605.41        59.57 o                         
   2  28   1      15281.55      16273.92       379.04 o                         
   4  28   1       3458.75       3353.47        91.61 o                         
   6  28   1       5995.57       6155.77       180.84 o                         
  -5  29   1        755.38        802.13        67.26 o                         
  -3  29   1       1899.69       1702.85       143.04 o                         
  -1  29   1        733.45        663.17        45.13 o                         
   1  29   1       2798.05       3032.13        73.68 o                         
   3  29   1        796.74        876.64        50.73 o                         
   5  29   1        812.81        723.50        45.05 o                         
  -6  30   1        546.17        594.80        95.44 o                         
  -4  30   1       1871.42       1897.52       142.60 o                         
  -2  30   1       1318.24       1175.65        45.80 o                         
   0  30   1       7266.60       8087.35       250.77 o                         
   2  30   1        319.10        393.59        32.33 o                         
   4  30   1       3869.57       3808.98       179.67 o                         
   6  30   1       1173.96       1216.89        65.84 o                         
  -5  31   1       1082.70        962.29       109.50 o                         
  -3  31   1       2560.14       2479.16       137.33 o                         
  -1  31   1       4817.88       4818.38       143.93 o                         
   1  31   1       8609.56       9772.61       237.01 o                         
   3  31   1        312.25        299.47        32.21 o                         
   5  31   1        455.27        428.22        39.06 o                         
  -6  32   1       2001.20       1956.53       124.77 o                         
  -4  32   1       7091.74       6858.04       348.25 o                         
  -2  32   1        128.11        112.46        16.56 o                         
   0  32   1       7502.96       8402.56       244.23 o                         
   2  32   1       3808.18       4111.39       115.71 o                         
   4  32   1       1735.26       1670.92        64.33 o                         
   6  32   1         63.61         65.59        24.97 o                         
  -5  33   1        261.97        224.34        46.01 o                         
  -3  33   1       1437.83       1284.63        95.98 o                         
  -1  33   1       6937.91       7309.92       231.22 o                         
   1  33   1       4654.62       5134.79       124.99 o                         
   3  33   1       1909.68       1933.03        67.11 o                         
   5  33   1         71.52         86.63        24.96 o                         
  -4  34   1       2882.29       2729.94       141.28 o                         
  -2  34   1       6208.73       5666.08       203.72 o                         
   0  34   1       1873.83       2054.25        86.18 o                         
   2  34   1       5674.24       6242.88       170.41 o                         
   4  34   1       2403.08       2503.56        87.40 o                         
  -5  35   1         21.06         14.04        29.59 o                         
  -3  35   1        766.52        687.62        71.83 o                         
  -1  35   1       2689.39       2648.34       126.88 o                         
   1  35   1       1259.82       1412.23        89.65 o                         
   3  35   1       2707.62       2843.82        89.61 o                         
   5  35   1        198.81        208.08        23.25 o                         
  -4  36   1       1765.50       1653.50       109.32 o                         
  -2  36   1       4234.38       3847.91       173.99 o                         
   0  36   1       7582.57       8373.23       362.25 o                         
   2  36   1       1804.79       1955.10        63.36 o                         
   4  36   1        489.96        492.08        39.69 o                         
  -5  37   1         72.91         55.32        46.36 o                         
  -3  37   1       2477.24       2123.27       136.45 o                         
  -1  37   1       2971.10       3150.34       151.91 o                         
   1  37   1       4014.69       4339.44       146.89 o                         
   3  37   1         96.88        109.82        27.16 o                         
  -4  38   1       1094.48       1026.21       117.57 o                         
  -2  38   1       1398.27       1270.74        64.98 o                         
   0  38   1       5239.12       5776.75       200.07 o                         
   2  38   1       1007.96       1057.08        55.11 o                         
   4  38   1        721.11        785.01        48.80 o                         
  -3  39   1       2178.19       2044.86       141.02 o                         
  -1  39   1       3871.76       3755.73       261.84 o                         
   1  39   1       3076.99       3583.88       160.55 o                         
   3  39   1        150.01        170.76        29.74 o                         
  -4  40   1         30.30         23.71        49.69 o                         
  -2  40   1       1655.56       1504.44       169.64 o                         
   0  40   1        557.85        585.20        59.16 o                         
   2  40   1       2993.96       3554.37       140.52 o                         
   4  40   1        321.34        326.27        37.07 o                         
  -3  41   1       2183.05       2126.88       141.81 o                         
  -1  41   1       1752.12       1736.70       133.47 o                         
   1  41   1        361.61        374.80        42.27 o                         
   3  41   1       2486.83       2750.98       115.19 o                         
  -2  42   1       1047.00       1274.09       168.85 o                         
   0  42   1       1335.69       1462.87        98.74 o                         
   2  42   1        477.48        549.43        81.59 o                         
  -1  43   1         34.10         20.40        14.97 o                         
   1  43   1       1337.52       1622.20       111.61 o                         
  -2  44   1        493.95        471.00        95.44 o                         
   0  44   1       1528.21       1831.52       102.69 o                         
   2  44   1        102.67        128.58        37.61 o                         
  -1  45   1        347.80        344.09        46.01 o                         
  -8   0   2       4787.49       4782.79       270.44 o                         
  -6   0   2       3114.23       3129.11       161.56 o                         
  -4   0   2      13264.10      13039.11       508.76 o                         
  -2   0   2      11711.68      12146.27       423.59 o                         
   0   0   2      50115.61      58379.09      1705.69 o                         
   2   0   2       8237.07       9145.53       203.87 o                         
   4   0   2        588.38        646.88        54.70 o                         
   6   0   2       1550.37       1571.32       117.40 o                         
   8   0   2       1054.56       1071.90        61.33 o                         
  -7   1   2        209.57        242.36        41.13 o                         
  -5   1   2        113.85        113.50        24.75 o                         
  -3   1   2       4521.92       4312.27       135.66 o                         
  -1   1   2       2629.14       2754.97        65.00 o                         
   1   1   2      23473.00      23752.79      1014.97 o                         
   3   1   2       2893.18       2760.24        54.72 o                         
   5   1   2        314.23        288.31        27.88 o                         
   7   1   2        178.93        205.92        21.38 o                         
  -8   2   2        928.12        953.58        91.16 o                         
  -6   2   2       3858.64       3688.84       132.61 o                         
  -4   2   2       2726.02       2709.81        84.41 o                         
  -2   2   2       1663.22       1605.96        55.07 o                         
   2   2   2        303.42        327.52         9.86 o                         
   4   2   2       4389.93       4462.67       115.92 o                         
   6   2   2         38.89         45.59        14.63 o                         
   8   2   2        108.15         96.21        24.08 o                         
  -7   3   2       1131.85       1143.67        84.50 o                         
  -5   3   2       1353.03       1312.55        59.31 o                         
  -3   3   2      16381.39      17573.13       484.29 o                         
  -1   3   2       9573.27      10452.08       255.01 o                         
   1   3   2       1270.79       1190.22       100.50 o                         
   3   3   2       8517.51       8253.40       160.75 o                         
   5   3   2        211.13        232.92        19.73 o                         
   7   3   2         97.20         98.21        21.64 o                         
  -8   4   2       2096.17       2055.52       128.15 o                         
  -6   4   2       5514.32       5681.13       185.11 o                         
  -4   4   2        335.55        454.56        39.39 o                         
  -2   4   2      38215.96      42975.38      1277.15 o                         
   0   4   2      14304.38      15690.75       341.51 o                         
   2   4   2       7883.00       7600.61       120.76 o                         
   4   4   2        881.49        882.82        29.60 o                         
   6   4   2       1982.24       1986.29        66.63 o                         
   8   4   2        787.31        829.36        43.65 o                         
  -7   5   2        348.46        334.72        77.93 o                         
  -5   5   2      10466.53      10360.00       335.37 o                         
  -3   5   2       2809.38       2606.47        76.36 o                         
  -1   5   2      11203.56      12342.04       297.87 o                         
   1   5   2       3621.15       3619.13       129.69 o                         
   3   5   2       2759.73       2780.13        57.41 o                         
   5   5   2       2512.80       2529.39        73.35 o                         
   7   5   2        169.47        185.64        27.62 o                         
  -8   6   2       2604.81       2766.89       130.83 o                         
  -6   6   2       3479.80       3307.41       126.53 o                         
  -4   6   2      15089.16      15996.97       469.55 o                         
  -2   6   2       4632.54       4270.00       124.29 o                         
   0   6   2      39713.02      42195.54       960.02 o                         
   2   6   2       7328.48       7348.88       205.40 o                         
   4   6   2       7413.73       7144.20       148.60 o                         
   6   6   2       4296.17       4376.23       111.51 o                         
   8   6   2       1793.29       1839.72        72.49 o                         
  -7   7   2        118.50        150.35        44.26 o                         
  -5   7   2       1063.77       1073.15        88.49 o                         
  -3   7   2       1001.31        920.30        38.51 o                         
  -1   7   2       4937.32       5306.12       128.62 o                         
   1   7   2        332.48        277.51        17.61 o                         
   3   7   2        283.76        285.05        11.25 o                         
   5   7   2       1882.71       1965.49        61.84 o                         
   7   7   2        248.38        239.33        24.44 o                         
  -8   8   2        408.48        466.87       123.02 o                         
  -6   8   2      10965.66      10955.39       370.10 o                         
  -4   8   2      22121.75      23372.66       703.45 o                         
  -2   8   2      10534.63      10081.88       258.33 o                         
   0   8   2       3372.46       2962.41        83.46 o                         
   2   8   2      18213.37      18435.68       550.85 o                         
   4   8   2       9723.49       8992.00       412.56 o                         
   6   8   2       5587.43       5602.45       143.70 o                         
   8   8   2       2702.20       2627.10        87.96 o                         
  -7   9   2         35.53         32.58        31.84 o                         
  -5   9   2      13058.39      13228.11       435.64 o                         
  -3   9   2      10724.12      10872.00       296.46 o                         
  -1   9   2       2524.73       2464.66        46.60 o                         
   1   9   2         86.44         92.99        16.76 o                         
   3   9   2      12091.02      13140.37       265.51 o                         
   5   9   2       9200.26       9240.14       210.56 o                         
   7   9   2       1140.67       1204.10        44.61 o                         
  -8  10   2        915.89        834.53        96.06 o                         
  -6  10   2       9505.28       9492.14       325.30 o                         
  -4  10   2       9129.27       8789.04       264.07 o                         
  -2  10   2      11317.90      11266.57       282.11 o                         
   0  10   2       1324.07       1186.85        36.20 o                         
   2  10   2      11254.45      10318.20       664.94 o                         
   4  10   2       4533.25       4120.55        77.48 o                         
   6  10   2       4230.32       4295.70       113.47 o                         
   8  10   2       1452.82       1421.05        87.07 o                         
  -7  11   2       2264.44       2247.87       199.59 o                         
  -5  11   2       7385.88       7305.49       240.37 o                         
  -3  11   2      23230.21      24360.60       687.91 o                         
  -1  11   2      10970.45      11725.86       296.84 o                         
   1  11   2       5425.85       4603.67       108.66 o                         
   3  11   2      22809.35      24202.18       549.38 o                         
   5  11   2       6451.57       6689.43       132.09 o                         
   7  11   2       2159.19       2215.12        67.46 o                         
  -8  12   2       1163.32        962.98        99.66 o                         
  -6  12   2        781.57        753.56       118.36 o                         
  -4  12   2       8409.04       8979.18       264.98 o                         
  -2  12   2       4412.13       4240.23       156.56 o                         
   0  12   2        154.21        113.08        20.64 o                         
   2  12   2         74.53         64.39         7.39 o                         
   4  12   2       1433.95       1335.57        31.24 o                         
   6  12   2       1296.33       1258.69        42.20 o                         
   8  12   2        340.35        315.68        29.20 o                         
  -7  13   2       1253.44       1171.26       101.07 o                         
  -5  13   2       1060.03       1024.10       107.83 o                         
  -3  13   2      13075.41      13371.38       520.52 o                         
  -1  13   2      21271.63      22550.70       611.32 o                         
   1  13   2      30457.41      28270.26       917.93 o                         
   3  13   2       7450.85       7187.05       136.93 o                         
   5  13   2       2445.99       2405.06        54.10 o                         
   7  13   2       1820.67       1965.10        67.73 o                         
  -8  14   2         77.09         20.11        75.96 o                         
  -6  14   2        408.54        417.87        57.25 o                         
  -4  14   2       5891.71       6042.66       279.06 o                         
  -2  14   2      12565.52      13668.92       533.69 o                         
   0  14   2       1410.46       1342.71        40.46 o                         
   2  14   2       3462.11       4035.95       237.98 o                         
   4  14   2        317.99        287.49        12.11 o                         
   6  14   2        279.20        273.13        19.99 o                         
   8  14   2         35.55         43.27        19.13 o                         
  -7  15   2       2520.28       2795.62       163.41 o                         
  -5  15   2       1438.66       1450.84       123.20 o                         
  -3  15   2        595.05        529.83        71.83 o                         
  -1  15   2      41561.63      47949.82      1448.30 o                         
   1  15   2      54862.67      50713.33      3258.37 o                         
   3  15   2       3339.99       3444.08        83.88 o                         
   5  15   2        405.02        441.36        18.23 o                         
   7  15   2       1314.31       1254.25        85.23 o                         
  -8  16   2        564.51        563.55        77.88 o                         
  -6  16   2       1109.13       1147.12        89.74 o                         
  -4  16   2       3691.83       3631.19       188.52 o                         
  -2  16   2       9528.06       9591.66       367.39 o                         
   0  16   2       7273.81       5591.17       393.16 o                         
   2  16   2       3031.44       2934.92        82.98 o                         
   4  16   2        515.00        511.24        22.05 o                         
   6  16   2        138.13        119.68        12.93 o                         
  -7  17   2       2301.96       2258.41       195.90 o                         
  -5  17   2       3485.00       3478.32       203.18 o                         
  -3  17   2        112.27        116.34        38.55 o                         
  -1  17   2       9733.59       9977.17       275.83 o                         
   1  17   2       3631.60       3185.79       114.34 o                         
   3  17   2       4532.15       4555.20       118.69 o                         
   5  17   2        588.78        596.32        34.08 o                         
   7  17   2       1128.30       1290.95        67.40 o                         
  -8  18   2       1076.32       1104.71       160.25 o                         
  -6  18   2        936.43        945.69       117.57 o                         
  -4  18   2       1048.01        980.81        95.01 o                         
  -2  18   2        736.69        615.70        88.95 o                         
   0  18   2        275.44        290.90        69.23 o                         
   2  18   2       2490.15       2335.43        52.87 o                         
   4  18   2        781.97        731.73        28.05 o                         
   6  18   2         76.27         64.60        10.30 o                         
  -7  19   2       1953.20       1925.98       131.54 o                         
  -5  19   2       2375.23       2379.24       126.97 o                         
  -3  19   2       2684.21       2547.12       117.93 o                         
  -1  19   2      17439.48      18154.19       484.89 o                         
   1  19   2        134.67         95.90         8.87 o                         
   3  19   2       1760.07       1888.70        54.70 o                         
   5  19   2        624.00        584.58        34.94 o                         
   7  19   2        725.02        759.53        48.26 o                         
  -6  20   2       1814.03       1786.80       158.93 o                         
  -4  20   2        471.08        415.59        48.55 o                         
  -2  20   2       2987.57       3053.77       138.38 o                         
   0  20   2      16162.39      14405.87       691.88 o                         
   2  20   2       4673.07       4594.75       138.70 o                         
   4  20   2        670.95        686.92        29.84 o                         
   6  20   2        445.63        440.80        36.05 o                         
  -7  21   2       2725.27       2736.26       217.76 o                         
  -5  21   2        771.60        760.33        69.81 o                         
  -3  21   2      10694.88      10481.87       424.90 o                         
  -1  21   2       6408.73       6306.33       165.08 o                         
   1  21   2       7170.22       7332.28       191.16 o                         
   3  21   2        774.63        769.18        29.11 o                         
   5  21   2       2130.08       2166.96        77.63 o                         
   7  21   2       1134.40       1221.52        55.90 o                         
  -6  22   2       1755.33       1812.70       112.92 o                         
  -4  22   2        545.65        591.30        59.97 o                         
  -2  22   2      19773.06      19729.64       558.70 o                         
   0  22   2       4344.06       3466.29       126.36 o                         
   2  22   2      13377.89      14146.08       338.77 o                         
   4  22   2        214.89        229.55        20.60 o                         
   6  22   2        905.57        965.07        56.42 o                         
  -7  23   2        718.01        733.81        85.61 o                         
  -5  23   2       3494.53       3466.20       210.30 o                         
  -3  23   2       3560.58       3638.74       197.21 o                         
  -1  23   2       5424.39       5000.52       147.00 o                         
   1  23   2       1320.23       1339.00        46.63 o                         
   3  23   2      11557.11      11236.18       261.25 o                         
   5  23   2        233.47        215.24        17.98 o                         
   7  23   2        496.69        549.29        44.63 o                         
  -6  24   2       2592.55       2773.84       198.36 o                         
  -4  24   2       6054.99       5702.93       294.50 o                         
  -2  24   2       4508.47       4276.36       121.93 o                         
   0  24   2       4170.51       3846.07       214.77 o                         
   2  24   2       4500.41       4575.01       115.51 o                         
   4  24   2       3433.58       3193.62        78.45 o                         
   6  24   2       1667.18       1747.79        54.40 o                         
  -7  25   2       1501.71       1511.17       167.45 o                         
  -5  25   2       3825.97       3850.27       187.47 o                         
  -3  25   2       4291.76       4314.60       196.69 o                         
  -1  25   2       8915.46       7840.78       218.65 o                         
   1  25   2       9214.18       9215.64       277.66 o                         
   3  25   2       4052.90       4094.76       100.83 o                         
   5  25   2       2310.42       2381.44        68.93 o                         
   7  25   2       2088.55       2193.29       105.69 o                         
  -6  26   2       1363.20       1338.28       102.99 o                         
  -4  26   2       9677.65       9641.88       420.16 o                         
  -2  26   2        250.29        228.61        18.02 o                         
   0  26   2       2608.14       2523.89       114.81 o                         
   2  26   2        416.38        424.28        20.11 o                         
   4  26   2       3727.08       3669.60       109.57 o                         
   6  26   2        428.50        401.58        32.99 o                         
  -7  27   2       1635.95       1612.32       123.02 o                         
  -5  27   2       3440.91       3416.51       225.58 o                         
  -3  27   2      14104.31      14277.44       663.82 o                         
  -1  27   2       6612.18       5632.55       229.53 o                         
   1  27   2      10615.28      11340.98       328.59 o                         
   3  27   2       2262.18       2366.31        73.83 o                         
   5  27   2       8356.73       8299.35       198.59 o                         
  -6  28   2        152.41        144.27        75.43 o                         
  -4  28   2         84.05         95.27        64.89 o                         
  -2  28   2        855.83        774.11       136.49 o                         
   0  28   2         56.08         98.54        22.60 o                         
   2  28   2        113.01        137.98        14.75 o                         
   4  28   2        327.31        392.25        35.15 o                         
   6  28   2        515.30        520.31        36.46 o                         
  -5  29   2       4397.75       4214.23       213.72 o                         
  -3  29   2       2729.44       2697.80       191.94 o                         
  -1  29   2      15040.01      13856.72       571.58 o                         
   1  29   2       1470.79       1551.61        71.42 o                         
   3  29   2       1942.98       2096.48        64.62 o                         
   5  29   2       3195.36       3163.76       119.51 o                         
  -6  30   2       1858.57       1853.53       128.20 o                         
  -4  30   2       5467.34       5455.92       258.07 o                         
  -2  30   2       1102.44        998.11       213.46 o                         
   0  30   2       1675.98       1655.63        73.23 o                         
   2  30   2       1981.51       2218.67        71.41 o                         
   4  30   2       1680.11       1768.99        61.56 o                         
   6  30   2        331.41        373.60        58.64 o                         
  -5  31   2       1714.29       1723.83       156.38 o                         
  -3  31   2       3038.54       2879.12       160.87 o                         
  -1  31   2       1309.63       1396.25        62.91 o                         
   1  31   2        675.65        678.41        51.82 o                         
   3  31   2       2469.96       2610.77        81.23 o                         
   5  31   2         21.98         40.28        19.61 o                         
  -6  32   2        945.23        962.20        88.69 o                         
  -4  32   2        928.02        784.91        77.71 o                         
  -2  32   2       4797.71       4198.39       143.78 o                         
   0  32   2         75.25        125.07        35.97 o                         
   2  32   2       1197.38       1306.17        68.95 o                         
   4  32   2       1646.35       1650.19        67.17 o                         
  -5  33   2        399.77        416.21        93.96 o                         
  -3  33   2       2782.14       2659.16       157.26 o                         
  -1  33   2        518.14        535.38        39.44 o                         
   1  33   2       1828.04       2040.93        79.39 o                         
   3  33   2        124.14        162.57        25.47 o                         
   5  33   2        593.24        596.81        46.82 o                         
  -4  34   2        466.15        433.86        91.76 o                         
  -2  34   2       3571.55       3148.40       119.57 o                         
   0  34   2        385.75        452.73        45.94 o                         
   2  34   2       3080.59       3362.19       140.53 o                         
   4  34   2         86.33         76.40        13.56 o                         
  -5  35   2        376.01        366.86        59.00 o                         
  -3  35   2       1088.90        968.52        86.84 o                         
  -1  35   2       2804.20       2937.50       110.77 o                         
   1  35   2        439.16        535.44        47.72 o                         
   3  35   2        136.76        179.01        28.19 o                         
   5  35   2        335.85        344.72        54.87 o                         
  -4  36   2         42.42         54.09        56.98 o                         
  -2  36   2        771.52        676.88        49.37 o                         
   0  36   2        135.82        138.48        26.70 o                         
   2  36   2       3367.91       3621.26       147.12 o                         
   4  36   2        155.35        155.98        22.90 o                         
  -5  37   2        969.65        943.84        85.35 o                         
  -3  37   2        407.64        344.55        56.55 o                         
  -1  37   2       1552.51       1519.29        69.87 o                         
   1  37   2         18.95         38.65        30.23 o                         
   3  37   2       1410.88       1489.06       145.16 o                         
  -4  38   2        484.23        472.58        91.85 o                         
  -2  38   2        304.57        245.06        35.69 o                         
   0  38   2       1350.02       1484.04        94.10 o                         
   2  38   2        850.71        877.96        61.25 o                         
   4  38   2        888.28        883.50        66.97 o                         
  -3  39   2        211.52        150.50        55.06 o                         
  -1  39   2       2520.43       2622.80       127.45 o                         
   1  39   2       4391.16       5067.38       235.93 o                         
   3  39   2        831.92        964.24        81.95 o                         
  -4  40   2        523.09        459.94        98.43 o                         
  -2  40   2       1662.17       1508.32       198.62 o                         
   0  40   2        215.54        196.38        32.01 o                         
   2  40   2        220.87        242.00        54.10 o                         
  -3  41   2        245.13        287.40        66.82 o                         
  -1  41   2       3993.16       4465.53       388.33 o                         
   1  41   2       4714.01       5426.68       206.14 o                         
   3  41   2        317.78        370.42        60.09 o                         
  -2  42   2       1178.73       1322.30       125.56 o                         
   0  42   2         24.76         12.55        35.44 o                         
   2  42   2         44.12         72.87        37.54 o                         
  -1  43   2       1387.39       1485.47       180.62 o                         
   1  43   2        789.03        933.16        71.35 o                         
   0  44   2        239.10        246.07        32.50 o                         
  -7   1   3        696.26        763.05        63.36 o                         
  -5   1   3       1009.01       1008.10        80.38 o                         
  -3   1   3       1224.45       1158.17        47.06 o                         
  -1   1   3       4734.45       4877.35       113.31 o                         
   1   1   3       2002.76       2046.94        34.03 o                         
   3   1   3        229.82        203.03         7.05 o                         
   5   1   3        204.11        203.46        18.78 o                         
   7   1   3       1990.95       2015.64        67.34 o                         
  -8   2   3       3965.14       4000.36       196.34 o                         
  -6   2   3       1755.97       1667.43        82.72 o                         
  -4   2   3       5031.83       5030.33       159.98 o                         
  -2   2   3       8337.80       8525.72       222.15 o                         
   0   2   3       1091.00       1067.06        28.61 o                         
   2   2   3      10615.77       9752.31       581.26 o                         
   4   2   3         13.24         25.04         7.62 o                         
   6   2   3       1206.83       1253.47        41.43 o                         
   8   2   3        850.60        807.28        44.00 o                         
  -7   3   3        935.00       1040.97        86.47 o                         
  -5   3   3        167.85        203.15        37.13 o                         
  -3   3   3        760.69        825.40        46.71 o                         
  -1   3   3       2987.26       2849.48        75.25 o                         
   1   3   3      15731.17      17282.15       288.63 o                         
   3   3   3       2175.65       2358.31        36.99 o                         
   5   3   3       2339.34       2302.79        47.27 o                         
   7   3   3        185.36        170.53        19.79 o                         
  -8   4   3       1545.89       1464.21       145.91 o                         
  -6   4   3       1879.82       1819.28        99.24 o                         
  -4   4   3        524.75        581.74        42.93 o                         
  -2   4   3       6744.54       6547.94       184.59 o                         
   0   4   3      12671.03      14318.73       288.90 o                         
   2   4   3       3247.50       3071.02       123.31 o                         
   4   4   3       4772.13       4800.00        81.86 o                         
   6   4   3       1069.87       1180.76        35.24 o                         
   8   4   3       1481.55       1483.44        53.27 o                         
  -7   5   3       3377.63       3556.22       200.29 o                         
  -5   5   3       6203.35       6192.48       195.41 o                         
  -3   5   3       7417.84       6997.38       196.49 o                         
  -1   5   3       6560.68       6698.81       159.74 o                         
   1   5   3       9799.92      10554.06       163.12 o                         
   3   5   3      14309.42      15185.82       272.47 o                         
   5   5   3        120.92        134.22        14.30 o                         
   7   5   3       1308.68       1300.96        41.85 o                         
  -8   6   3        127.80        121.90        44.50 o                         
  -6   6   3       2253.96       2596.46       124.51 o                         
  -4   6   3       1611.54       1715.03        64.94 o                         
  -2   6   3          0.34          6.06        11.10 o                         
   0   6   3        997.72       1072.27        26.06 o                         
   2   6   3       1860.65       1743.95        37.50 o                         
   4   6   3       7089.27       7192.11       122.97 o                         
   6   6   3       1489.69       1541.64        41.80 o                         
   8   6   3        148.69        159.32        21.36 o                         
  -7   7   3       6460.69       6668.51       267.91 o                         
  -5   7   3      24179.19      24157.96       746.29 o                         
  -3   7   3      15154.13      16207.58       437.96 o                         
  -1   7   3       6221.69       5745.83       142.29 o                         
   1   7   3       9310.75       8557.15       295.47 o                         
   3   7   3      23126.93      24618.96       478.33 o                         
   5   7   3       8048.23       8415.89       147.74 o                         
   7   7   3       1579.88       1694.84        49.64 o                         
  -8   8   3         51.39         51.68        45.90 o                         
  -6   8   3       2282.03       2249.28       120.05 o                         
  -4   8   3        798.44        818.64        46.76 o                         
  -2   8   3       5989.67       5525.31       140.40 o                         
   0   8   3       7204.43       7743.77       146.42 o                         
   2   8   3       1815.98       1946.05        29.21 o                         
   4   8   3       1551.82       1567.92        36.91 o                         
   6   8   3       1096.27       1136.49        36.12 o                         
   8   8   3        736.02        788.77        39.12 o                         
  -7   9   3       4273.80       4351.87       175.09 o                         
  -5   9   3      15906.10      16598.32       505.19 o                         
  -3   9   3      29035.18      30104.38       889.98 o                         
  -1   9   3       5643.47       5613.44       107.76 o                         
   1   9   3      17458.24      17401.90       858.36 o                         
   3   9   3       4798.20       4277.73       136.60 o                         
   5   9   3      11855.86      12059.24       218.19 o                         
   7   9   3       2503.27       2599.78        73.11 o                         
  -8  10   3       1264.98       1306.22       188.78 o                         
  -6  10   3       6034.58       6012.43       260.15 o                         
  -4  10   3       4294.45       3942.20       138.06 o                         
  -2  10   3       8353.50       8117.14       223.36 o                         
   0  10   3       9283.82       9610.63       231.37 o                         
   2  10   3       4152.07       3827.04       118.19 o                         
   4  10   3       3549.63       3285.35        58.72 o                         
   6  10   3       4597.77       4781.99        98.64 o                         
   8  10   3        163.12        171.75        22.62 o                         
  -7  11   3        974.05       1033.01        75.65 o                         
  -5  11   3       3386.89       3371.16       123.46 o                         
  -3  11   3      13324.11      13853.49       410.18 o                         
  -1  11   3      10910.33      11407.01       243.43 o                         
   1  11   3       3208.55       2622.89       215.52 o                         
   3  11   3       1720.18       1581.97        40.10 o                         
   5  11   3       4739.99       4668.56       124.59 o                         
   7  11   3       4424.25       4372.21       117.24 o                         
  -8  12   3       3093.50       3062.02       205.29 o                         
  -6  12   3       3187.27       3491.73       184.35 o                         
  -4  12   3       8860.48       8765.01       288.97 o                         
  -2  12   3       4753.78       4290.92       138.56 o                         
   0  12   3      17118.87      18599.74       502.71 o                         
   2  12   3       3663.14       2663.74        80.48 o                         
   4  12   3       6831.04       6635.56       183.66 o                         
   6  12   3       4265.35       4261.93       103.44 o                         
   8  12   3        190.28        199.85        22.22 o                         
  -7  13   3        625.37        625.19       122.32 o                         
  -5  13   3         37.97         48.18        35.75 o                         
  -3  13   3       5859.48       5899.84       165.74 o                         
  -1  13   3      28427.47      32614.27       937.52 o                         
   1  13   3       9932.06       9376.15       569.74 o                         
   3  13   3       5594.97       5156.77       283.21 o                         
   5  13   3       2059.63       2103.60        60.43 o                         
   7  13   3       1370.85       1463.29        48.23 o                         
  -8  14   3        942.57        881.06       163.76 o                         
  -6  14   3       2075.32       2120.03       135.84 o                         
  -4  14   3       1636.73       1699.21        94.45 o                         
  -2  14   3       9668.99       8918.96       354.92 o                         
   0  14   3       5747.43       4830.46       120.71 o                         
   2  14   3       5606.18       4872.73       292.31 o                         
   4  14   3       5418.98       5351.91       140.34 o                         
   6  14   3        773.41        809.54        27.04 o                         
  -7  15   3        195.86        188.78        59.71 o                         
  -5  15   3        596.39        622.12        96.41 o                         
  -3  15   3        417.88        470.48        46.89 o                         
  -1  15   3       5262.38       5691.13       366.68 o                         
   1  15   3       3151.31       2857.12        74.38 o                         
   3  15   3       4230.57       4278.23       298.09 o                         
   5  15   3       1960.02       1931.35        43.38 o                         
   7  15   3        372.55        396.62        22.19 o                         
  -8  16   3        176.67        218.21        67.00 o                         
  -6  16   3        586.49        600.34        71.39 o                         
  -4  16   3         76.35         87.02        28.62 o                         
  -2  16   3       2729.15       3611.44       195.72 o                         
   0  16   3       9857.30      10957.11       304.25 o                         
   2  16   3       8194.95       7212.22       557.54 o                         
   4  16   3        240.02        236.49        15.97 o                         
   6  16   3        101.37         86.27        12.26 o                         
  -7  17   3          1.65          5.80        45.58 o                         
  -5  17   3        379.12        363.88        86.67 o                         
  -3  17   3       3936.02       3963.10       205.29 o                         
  -1  17   3       7747.21       7380.02       208.43 o                         
   1  17   3      15013.54      14571.35       585.81 o                         
   3  17   3       1531.24       1577.44        61.80 o                         
   5  17   3        645.71        661.06        28.52 o                         
   7  17   3       1671.10       1705.09        69.15 o                         
  -6  18   3        765.70        858.67       123.89 o                         
  -4  18   3        103.44        118.28        34.25 o                         
  -2  18   3       4052.17       4235.22       177.90 o                         
   0  18   3       7080.89       6485.84       169.44 o                         
   2  18   3        393.81        383.88        33.87 o                         
   4  18   3        447.29        472.67        20.94 o                         
   6  18   3        406.84        447.83        29.01 o                         
  -7  19   3         38.73         41.62        41.09 o                         
  -5  19   3       2578.08       2663.55       144.62 o                         
  -3  19   3       1469.31       1451.20       121.44 o                         
  -1  19   3       3653.16       3614.48        99.58 o                         
   1  19   3       4299.76       4052.09       252.18 o                         
   3  19   3       6817.37       6556.57       185.55 o                         
   5  19   3        757.95        698.76        32.12 o                         
   7  19   3       1321.59       1369.42        61.89 o                         
  -6  20   3        154.17        174.56        78.50 o                         
  -4  20   3       1756.72       1689.33       102.73 o                         
  -2  20   3       4371.60       4375.62       189.40 o                         
   0  20   3        771.06        722.92        32.59 o                         
   2  20   3       1092.24        964.81        61.30 o                         
   4  20   3        505.09        542.90        22.91 o                         
   6  20   3       1212.60       1308.66        49.21 o                         
  -7  21   3       1246.17       1309.47       113.53 o                         
  -5  21   3        552.95        607.98        93.87 o                         
  -3  21   3       3960.68       3973.21       183.25 o                         
  -1  21   3       7617.39       7552.67       213.40 o                         
   1  21   3      13798.29      12359.21       960.27 o                         
   3  21   3        813.74        831.05        26.20 o                         
   5  21   3        604.62        630.62        28.37 o                         
   7  21   3        628.58        665.98        75.02 o                         
  -6  22   3        801.30        793.43        82.63 o                         
  -4  22   3       2211.11       2230.05       166.66 o                         
  -2  22   3       1476.77       1359.61        92.64 o                         
   0  22   3       2173.08       1806.27        63.90 o                         
   2  22   3        142.37        133.69        31.65 o                         
   4  22   3       1311.88       1367.69        44.79 o                         
   6  22   3       1258.56       1359.78        45.06 o                         
  -7  23   3       2023.51       2153.05       204.94 o                         
  -5  23   3         56.20         74.02        36.00 o                         
  -3  23   3       8049.50       8096.21       400.84 o                         
  -1  23   3       6626.29       6261.36       185.28 o                         
   1  23   3       8396.79       7991.09       449.67 o                         
   3  23   3       2108.40       2146.28        54.68 o                         
   5  23   3       2765.78       2812.33        75.74 o                         
   7  23   3       1147.41       1285.90        96.07 o                         
  -6  24   3        169.91        185.19        79.81 o                         
  -4  24   3       1867.63       1691.09       115.20 o                         
  -2  24   3       3457.10       3270.50       102.63 o                         
   0  24   3       4744.09       4138.99       257.32 o                         
   2  24   3       1078.62       1109.02        59.99 o                         
   4  24   3       1378.70       1370.50        43.53 o                         
   6  24   3       2780.22       2959.13        90.83 o                         
  -7  25   3        304.05        230.32       106.69 o                         
  -5  25   3       2474.20       2653.63       147.95 o                         
  -3  25   3        933.47        903.27        80.26 o                         
  -1  25   3       7869.96       6893.22       203.79 o                         
   1  25   3         36.45         51.79        18.34 o                         
   3  25   3       3015.82       3120.93        83.92 o                         
   5  25   3       2907.54       2900.78        76.44 o                         
  -6  26   3       3507.45       3497.37       208.11 o                         
  -4  26   3       3632.68       3519.24       229.26 o                         
  -2  26   3       5103.60       4792.23       147.55 o                         
   0  26   3       2335.55       2306.51       140.40 o                         
   2  26   3       6868.28       7075.69       226.40 o                         
   4  26   3       6641.67       6820.42       167.54 o                         
   6  26   3       2128.66       2310.46       110.51 o                         
  -5  27   3         86.48         72.44        41.88 o                         
  -3  27   3        372.74        545.99        66.65 o                         
  -1  27   3        103.65         86.37        18.30 o                         
   1  27   3        181.12        164.20        23.86 o                         
   3  27   3       1326.61       1417.47        39.70 o                         
   5  27   3         64.18         52.68        13.60 o                         
  -6  28   3       8612.45       8627.26       501.38 o                         
  -4  28   3       5137.30       5206.20       248.94 o                         
  -2  28   3       2052.76       1993.13        73.78 o                         
   0  28   3       2933.81       2645.98       261.58 o                         
   2  28   3       4571.16       5135.95       158.54 o                         
   4  28   3       9421.43      10011.39       237.93 o                         
   6  28   3       1338.83       1382.64        89.03 o                         
  -5  29   3        184.13        199.68        75.43 o                         
  -3  29   3        782.44        645.48       118.28 o                         
  -1  29   3       3857.69       3343.98       125.72 o                         
   1  29   3       1046.10       1069.17        58.85 o                         
   3  29   3       1725.42       1902.15       101.19 o                         
   5  29   3       1085.17       1144.69        56.80 o                         
  -6  30   3        915.89        898.27       146.64 o                         
  -4  30   3       3170.15       3205.50       180.97 o                         
  -2  30   3       1506.41       1351.01        52.46 o                         
   0  30   3        534.41        556.78        40.31 o                         
   2  30   3       4617.06       4959.09       189.95 o                         
   4  30   3       2156.77       2168.00       154.78 o                         
   6  30   3       1504.86       1719.39        93.57 o                         
  -5  31   3         55.68         58.13        42.50 o                         
  -3  31   3       3234.66       3117.26       180.18 o                         
  -1  31   3       2184.18       1891.87       100.02 o                         
   1  31   3       1263.24       1389.16        75.76 o                         
   3  31   3       1193.21       1369.66        90.17 o                         
   5  31   3        975.41       1049.88        74.98 o                         
  -6  32   3        127.11         98.61        46.89 o                         
  -4  32   3        888.01        814.50       128.20 o                         
  -2  32   3        730.71        711.39       109.54 o                         
   0  32   3       1145.11       1207.33        66.42 o                         
   2  32   3        568.18        623.93        48.55 o                         
   4  32   3        722.33        760.60        57.25 o                         
  -5  33   3        220.51        204.06        48.91 o                         
  -3  33   3        901.94        943.31        98.43 o                         
  -1  33   3       2679.37       2650.21       240.90 o                         
   1  33   3       2910.14       3102.18       124.56 o                         
   3  33   3       1271.72       1379.40        90.80 o                         
   5  33   3        349.10        472.45        68.59 o                         
  -4  34   3         70.99         59.00        61.20 o                         
  -2  34   3       1166.59        947.58        46.59 o                         
   0  34   3        917.06        929.55        63.82 o                         
   2  34   3       1152.24       1361.31        84.29 o                         
   4  34   3        366.95        444.13        72.97 o                         
  -5  35   3        906.35        883.87       126.44 o                         
  -3  35   3        953.95        795.79        90.71 o                         
  -1  35   3        273.32        255.40        31.24 o                         
   1  35   3        158.77        172.21        36.30 o                         
   3  35   3        568.28        713.77        58.90 o                         
   5  35   3        462.71        469.22        56.19 o                         
  -4  36   3        210.71        224.53        54.27 o                         
  -2  36   3        205.35        178.45        31.61 o                         
   0  36   3       1718.70       1868.06        95.62 o                         
   2  36   3          0.78         30.04        32.54 o                         
   4  36   3        484.07        618.32        81.91 o                         
  -3  37   3       1075.82        952.01       100.63 o                         
  -1  37   3       2066.90       2054.73        99.30 o                         
   1  37   3       1678.67       1806.31       105.33 o                         
   3  37   3        165.19        283.95        68.88 o                         
  -4  38   3        167.60        125.39        47.86 o                         
  -2  38   3        552.01        444.48        45.11 o                         
   0  38   3       2190.15       2228.63       104.46 o                         
   2  38   3        285.45        298.36        42.93 o                         
   4  38   3         45.05         53.63        45.35 o                         
  -3  39   3        588.43        523.33        83.33 o                         
  -1  39   3       1522.61       1576.77        90.66 o                         
   1  39   3        902.66       1036.61        94.98 o                         
   3  39   3        175.19        246.64        47.33 o                         
  -2  40   3       1702.36       1600.55       101.46 o                         
   0  40   3       2584.45       2747.26       187.69 o                         
   2  40   3        949.19       1096.82        75.31 o                         
  -3  41   3        386.05        348.86        79.38 o                         
  -1  41   3        322.02        312.70        37.38 o                         
   1  41   3        328.43        331.73        46.11 o                         
   3  41   3        958.74       1164.97       101.33 o                         
  -2  42   3        771.84        683.09       104.67 o                         
   0  42   3       1771.55       1815.07       159.41 o                         
   2  42   3       2480.52       2979.69       154.31 o                         
  -1  43   3       1382.18       1503.89       131.93 o                         
   1  43   3        381.66        425.19        63.03 o                         
   0  44   3        418.59        477.64        73.68 o                         
  -8   0   4       2375.02       2585.58       195.46 o                         
  -6   0   4       3207.72       3095.39       174.65 o                         
  -4   0   4       2224.70       2184.92       118.36 o                         
  -2   0   4      11001.33      11838.94       463.00 o                         
   0   0   4      73508.80      82078.47      3750.78 o                         
   2   0   4      36714.30      40964.07      1188.33 o                         
   4   0   4       1330.11       1256.10        33.65 o                         
   6   0   4       6231.11       6473.10       172.48 o                         
   8   0   4       3316.11       3462.21       103.62 o                         
  -7   1   4        143.83        125.11        42.98 o                         
  -5   1   4       2154.85       2131.33       120.39 o                         
  -3   1   4       2666.52       2673.85        94.64 o                         
  -1   1   4        667.32        670.66        31.17 o                         
   1   1   4      13855.36      14602.34       254.40 o                         
   3   1   4        329.41        369.72        27.35 o                         
   5   1   4       2054.25       2084.41        40.48 o                         
   7   1   4         50.91         38.82        14.63 o                         
  -8   2   4        285.19        365.18        74.07 o                         
  -6   2   4        653.66        709.15        68.67 o                         
  -4   2   4       1433.34       1352.55        67.02 o                         
  -2   2   4      10665.37      10573.64       287.55 o                         
   0   2   4      46768.29      51782.95      1263.09 o                         
   2   2   4      17653.63      19018.04       394.53 o                         
   4   2   4       4082.57       4109.89        83.13 o                         
   6   2   4       2860.17       2964.46        58.76 o                         
   8   2   4       2242.52       2317.68        63.43 o                         
  -7   3   4       2656.84       2657.79       146.66 o                         
  -5   3   4       3227.47       3236.25       132.51 o                         
  -3   3   4        544.34        556.65        32.99 o                         
  -1   3   4       7661.16       7436.29       185.75 o                         
   1   3   4      21205.03      23996.62       445.73 o                         
   3   3   4      13362.38      12434.33       840.13 o                         
   5   3   4       4018.32       3961.42        66.32 o                         
   7   3   4        619.98        614.71        23.17 o                         
  -8   4   4        389.64        446.48       104.46 o                         
  -6   4   4        560.00        596.50        67.82 o                         
  -4   4   4       4852.23       4913.19       179.93 o                         
  -2   4   4      12734.41      12357.09       324.85 o                         
   0   4   4      12142.85      13023.35       262.67 o                         
   2   4   4       3903.45       3768.62        65.08 o                         
   4   4   4       6225.64       6114.55       122.51 o                         
   6   4   4        846.71        870.26        26.28 o                         
   8   4   4        335.37        324.57        32.11 o                         
  -7   5   4       3135.04       3189.88       196.99 o                         
  -5   5   4       3943.38       3899.28       134.25 o                         
  -3   5   4        714.75        644.97        38.11 o                         
  -1   5   4        522.90        491.59        24.72 o                         
   1   5   4      10318.51      10261.46       207.09 o                         
   3   5   4      29319.35      30789.23      1122.57 o                         
   5   5   4       7628.21       7602.38       117.78 o                         
   7   5   4        752.50        719.84        30.51 o                         
  -8   6   4       1722.92       1755.41       114.40 o                         
  -6   6   4       1279.58       1222.81        87.32 o                         
  -4   6   4       8009.40       7480.69       223.29 o                         
  -2   6   4      20227.65      21085.80       580.67 o                         
   0   6   4       4129.64       3959.53        76.32 o                         
   2   6   4       7232.84       6964.19       191.03 o                         
   4   6   4       1493.08       1449.26        28.46 o                         
   6   6   4       3761.51       3664.54        67.18 o                         
   8   6   4        655.22        584.33        25.15 o                         
  -7   7   4         84.27         72.34        50.48 o                         
  -5   7   4        566.50        567.66        50.38 o                         
  -3   7   4       2774.79       2595.58       105.15 o                         
  -1   7   4       2846.45       2977.15        77.73 o                         
   1   7   4        922.44       1025.77        22.43 o                         
   3   7   4      11088.61      11531.80       265.05 o                         
   5   7   4       5736.03       5773.04        98.75 o                         
   7   7   4       1302.19       1280.32        42.63 o                         
  -8   8   4       2043.83       2195.47       152.18 o                         
  -6   8   4       4137.43       4151.05       154.21 o                         
  -4   8   4       7071.60       6516.37       195.53 o                         
  -2   8   4      11690.32      11179.33       293.78 o                         
   0   8   4       5704.21       5360.37       108.66 o                         
   2   8   4       2481.56       2007.01       132.11 o                         
   4   8   4       9345.12       9150.14       203.50 o                         
   6   8   4        790.46        766.62        22.32 o                         
   8   8   4        122.97        110.23        15.51 o                         
  -7   9   4       2187.75       2239.74       117.51 o                         
  -5   9   4       1810.57       1742.57        81.44 o                         
  -3   9   4        359.26        381.80        28.86 o                         
  -1   9   4        339.43        316.18        20.97 o                         
   1   9   4       2644.57       2479.70        46.39 o                         
   3   9   4       2558.73       2533.03        36.75 o                         
   5   9   4        170.10        162.44        12.61 o                         
   7   9   4        777.68        760.83        32.85 o                         
  -8  10   4        780.05        814.33        94.93 o                         
  -6  10   4       3690.43       3735.33       199.44 o                         
  -4  10   4       5435.95       5014.10       170.74 o                         
  -2  10   4       3041.66       2706.72       102.09 o                         
   0  10   4       2527.99       2192.87        50.53 o                         
   2  10   4       1390.74       1095.18        86.05 o                         
   4  10   4       7085.91       6594.32       242.15 o                         
   6  10   4          5.42          7.26         6.90 o                         
  -7  11   4       1912.73       1980.43       131.38 o                         
  -5  11   4       8203.61       8013.17       272.61 o                         
  -3  11   4       4740.85       4524.50       125.99 o                         
  -1  11   4       2803.56       2651.25        83.76 o                         
   1  11   4       4904.70       4273.90       110.86 o                         
   3  11   4       8550.10       8792.80       197.12 o                         
   5  11   4       3716.81       3687.15        62.93 o                         
   7  11   4         21.12         25.36         9.69 o                         
  -8  12   4          8.31         20.62        36.85 o                         
  -6  12   4        855.66        928.37       105.96 o                         
  -4  12   4       4285.01       4316.33       140.85 o                         
  -2  12   4        870.98        653.64        49.86 o                         
   0  12   4       2060.20       1754.84        69.55 o                         
   2  12   4       2961.65       2952.77        86.84 o                         
   4  12   4       2367.46       2129.49        66.05 o                         
   6  12   4       3950.55       3888.91        80.52 o                         
  -7  13   4       1622.05       1719.89       120.35 o                         
  -5  13   4       1116.99       1063.26        78.89 o                         
  -3  13   4       3629.48       3358.35       116.19 o                         
  -1  13   4        394.63        240.05        59.14 o                         
   1  13   4       2861.33       2524.24        96.19 o                         
   3  13   4       4135.91       4100.34       126.21 o                         
   5  13   4       3938.30       3969.61        80.08 o                         
   7  13   4        251.56        235.77        14.93 o                         
  -8  14   4        204.02        188.52       119.86 o                         
  -6  14   4        399.42        393.75        60.25 o                         
  -4  14   4       2586.82       2597.68        95.19 o                         
  -2  14   4       6861.13       7065.74       225.40 o                         
   2  14   4       3566.25       3080.90        94.64 o                         
   4  14   4       7359.21       7083.93       168.63 o                         
   6  14   4       3254.04       3416.25        76.76 o                         
  -7  15   4        582.57        596.30        87.72 o                         
  -5  15   4        855.51        804.91        60.21 o                         
  -3  15   4       7828.32       7763.74       222.68 o                         
  -1  15   4        614.80        600.24        47.15 o                         
   1  15   4       1422.01       1351.97        94.30 o                         
   3  15   4       1585.96       1432.42        67.62 o                         
   5  15   4       1016.04       1014.04        28.10 o                         
   7  15   4        571.92        513.56        37.80 o                         
  -6  16   4       1324.12       1409.84        85.50 o                         
  -4  16   4        871.01        892.58        61.35 o                         
  -2  16   4       3342.15       3270.54        98.58 o                         
   0  16   4       2615.62       2063.50        85.98 o                         
   2  16   4      10025.64       9276.01       249.86 o                         
   4  16   4       4429.92       4180.40       247.66 o                         
   6  16   4       1481.58       1469.98        44.62 o                         
  -7  17   4        563.66        490.58       139.97 o                         
  -5  17   4        341.19        311.46        60.06 o                         
  -3  17   4       3726.88       3587.36       127.99 o                         
  -1  17   4       6297.99       5905.02       172.25 o                         
   1  17   4       1176.50        954.39        41.31 o                         
   3  17   4       5078.35       4564.80       350.35 o                         
   5  17   4        457.88        493.76        19.55 o                         
   7  17   4        899.58       1025.98        61.08 o                         
  -6  18   4        110.21        141.72        93.42 o                         
  -4  18   4       1607.28       1613.38       145.41 o                         
  -2  18   4       1781.83       1798.21        95.71 o                         
   0  18   4       1576.52       1365.22        50.22 o                         
   2  18   4       4075.03       3568.98       277.12 o                         
   4  18   4       2335.61       2208.82       143.48 o                         
   6  18   4        312.51        331.74        23.03 o                         
  -7  19   4       1528.08       1567.98       135.67 o                         
  -5  19   4        717.01        701.06       118.02 o                         
  -3  19   4       3859.21       3789.51       228.38 o                         
  -1  19   4      16668.40      16075.02       463.27 o                         
   1  19   4      11812.35      10838.48       296.43 o                         
   3  19   4       1712.74       1591.27       105.10 o                         
   5  19   4       2232.97       2278.83        51.32 o                         
   7  19   4       2507.59       2648.38       126.78 o                         
  -6  20   4        308.31        299.77        64.37 o                         
  -4  20   4        245.47        253.86        49.79 o                         
  -2  20   4       4237.03       4060.05       237.26 o                         
   0  20   4        175.72        182.52        20.80 o                         
   2  20   4        723.02        588.02        79.25 o                         
   4  20   4        213.68        264.02        55.91 o                         
   6  20   4        641.48        643.21        25.29 o                         
  -7  21   4       1964.72       2063.30       215.92 o                         
  -5  21   4        841.35        834.96        89.04 o                         
  -3  21   4       3717.01       3594.23       176.41 o                         
  -1  21   4       4917.27       4785.15       139.31 o                         
   1  21   4      11542.93      10261.36       500.67 o                         
   3  21   4        883.54        893.62        60.20 o                         
   5  21   4       4885.60       5086.76       158.61 o                         
   7  21   4       2127.12       2226.25       100.94 o                         
  -6  22   4        349.09        371.08       109.05 o                         
  -4  22   4       3616.52       3541.64       229.88 o                         
  -2  22   4       1203.89       1125.78        86.31 o                         
   0  22   4       4530.56       3600.56       109.61 o                         
   2  22   4       2255.60       1877.79       194.09 o                         
   4  22   4       4020.53       4151.85       162.62 o                         
   6  22   4        419.70        457.88        53.50 o                         
  -7  23   4        225.36        261.67        69.10 o                         
  -5  23   4       2296.62       2380.12       150.94 o                         
  -3  23   4       1607.51       1483.95       162.01 o                         
  -1  23   4       6478.20       6245.19       202.84 o                         
   1  23   4        427.12        332.05        27.53 o                         
   3  23   4       2598.07       2741.33       146.33 o                         
   5  23   4       1999.96       2079.29        91.87 o                         
  -6  24   4       1931.82       1922.54       140.14 o                         
  -4  24   4       5021.06       5062.55       243.41 o                         
  -2  24   4        512.02        493.12        57.86 o                         
   0  24   4       2501.20       2180.67        86.23 o                         
   2  24   4       7486.84       7194.23       499.23 o                         
   4  24   4       6509.07       7022.50       278.58 o                         
   6  24   4       1555.04       1626.76        90.28 o                         
  -7  25   4        254.80        154.19       118.02 o                         
  -5  25   4       4656.85       4702.97       246.12 o                         
  -3  25   4       4560.80       4517.44       238.66 o                         
  -1  25   4       3814.78       3402.64       127.66 o                         
   1  25   4        561.27        531.81        38.85 o                         
   3  25   4       1422.23       1517.92        88.61 o                         
   5  25   4        971.18        960.76        58.54 o                         
  -6  26   4       2148.62       2181.49       210.30 o                         
  -4  26   4       1079.53       1034.37       131.80 o                         
  -2  26   4        976.48        971.50        67.34 o                         
   0  26   4       1043.13        868.71        54.51 o                         
   2  26   4       4018.01       4244.65       157.48 o                         
   4  26   4       2239.28       2475.60       109.24 o                         
   6  26   4        555.91        544.97        71.73 o                         
  -5  27   4       3495.00       3461.12       263.95 o                         
  -3  27   4      11816.91      11148.24       514.73 o                         
  -1  27   4       2778.56       2341.73        89.13 o                         
   1  27   4        920.34        898.62        58.34 o                         
   3  27   4       2586.41       2694.81       143.74 o                         
   5  27   4       1200.56       1264.66        86.48 o                         
  -6  28   4        145.96        136.36        57.78 o                         
  -4  28   4        460.77        443.26        69.64 o                         
  -2  28   4        577.00        645.90       359.97 o                         
   0  28   4       1806.16       1608.12        76.80 o                         
   2  28   4       1219.79       1270.74        72.76 o                         
   4  28   4        517.56        617.75        70.30 o                         
   6  28   4         37.35         26.78        36.53 o                         
  -5  29   4       3432.57       3369.61       203.18 o                         
  -3  29   4       6207.19       6167.34       381.70 o                         
  -1  29   4       1356.55       1311.33        60.41 o                         
   1  29   4       1236.50       1377.11        69.37 o                         
   3  29   4        937.62       1074.83        67.66 o                         
   5  29   4       1370.30       1349.53       114.28 o                         
  -6  30   4       1759.43       1886.46       142.68 o                         
  -4  30   4       1751.41       1607.23       118.36 o                         
  -2  30   4        741.15        587.94        42.10 o                         
   0  30   4        678.87        687.56        69.16 o                         
   2  30   4       6245.31       6814.36       215.32 o                         
   4  30   4       3541.05       3999.99       162.82 o                         
  -5  31   4       1089.75       1082.84       161.30 o                         
  -3  31   4       1434.82       1374.01       181.32 o                         
  -1  31   4       6641.81       5799.03       185.32 o                         
   1  31   4        446.67        441.30        39.02 o                         
   3  31   4       2314.70       2689.60       112.32 o                         
   5  31   4        819.98        947.19        67.36 o                         
  -4  32   4       1778.26       1827.53       176.58 o                         
  -2  32   4        422.51        310.88        42.55 o                         
   0  32   4       4125.87       4109.14       286.69 o                         
   2  32   4       2789.25       3032.21       130.89 o                         
   4  32   4       2776.60       3165.10       163.11 o                         
  -5  33   4        182.36        159.64       103.70 o                         
  -3  33   4       2048.98       1783.11       193.44 o                         
  -1  33   4       1644.51       1510.12        93.85 o                         
   1  33   4       5458.66       6154.22       237.54 o                         
   3  33   4        369.11        473.60        63.70 o                         
   5  33   4       2461.69       2759.90       130.73 o                         
  -4  34   4        450.97        411.20       122.06 o                         
  -2  34   4        181.02        136.39        33.85 o                         
   0  34   4       3303.29       3518.03       130.83 o                         
   2  34   4        593.41        587.37        58.74 o                         
   4  34   4        147.08        189.19        49.29 o                         
  -5  35   4         39.41         20.72        41.36 o                         
  -3  35   4        483.99        429.46        82.10 o                         
  -1  35   4       4800.15       4890.57       207.49 o                         
   1  35   4       7702.59       8880.29       336.19 o                         
   3  35   4       1272.07       1503.22       105.82 o                         
  -4  36   4       1036.65        913.46        99.92 o                         
  -2  36   4        348.17        321.40        35.91 o                         
   0  36   4        942.00        975.98        61.74 o                         
   2  36   4       1088.43       1209.74        72.41 o                         
   4  36   4        353.34        440.50        63.82 o                         
  -3  37   4          4.16         24.58        50.66 o                         
  -1  37   4       4131.46       4368.86       198.84 o                         
   1  37   4       2099.36       2456.80       153.18 o                         
   3  37   4       3227.74       3545.44       177.58 o                         
  -4  38   4         80.31         47.41        40.57 o                         
  -2  38   4       1066.17        953.31        59.58 o                         
   0  38   4        712.78        682.66        68.93 o                         
   2  38   4       3204.82       3663.89       167.32 o                         
  -3  39   4       1984.37       1849.40       153.75 o                         
  -1  39   4        678.17        633.31        49.82 o                         
   1  39   4        714.68        709.42        59.74 o                         
   3  39   4        636.63        781.86        92.82 o                         
  -2  40   4       1009.77        846.54        83.02 o                         
   0  40   4        911.36        918.88       103.22 o                         
   2  40   4       1797.86       2083.74       128.56 o                         
  -1  41   4       1901.81       1939.13        94.71 o                         
   1  41   4        540.48        583.65        93.93 o                         
  -2  42   4        994.13        980.29       203.98 o                         
   0  42   4        856.50        904.14        67.30 o                         
  -1  43   4       1092.09       1049.41        89.72 o                         
   1  43   4       1244.74       1422.21        88.29 o                         
  -7   1   5       3294.47       3401.11       155.78 o                         
  -5   1   5       3686.11       3590.74       170.63 o                         
  -3   1   5       4059.93       3614.18       125.07 o                         
  -1   1   5      94131.26     105107.44      3733.37 o                         
   1   1   5      72520.68      81016.42      1881.79 o                         
   3   1   5      31949.85      35374.75       727.95 o                         
   5   1   5       2799.72       2610.74       101.11 o                         
   7   1   5       2630.87       2672.25        59.60 o                         
  -8   2   5        748.90        773.41        97.99 o                         
  -6   2   5        293.72        316.49        51.35 o                         
  -4   2   5       1233.22       1255.83        61.85 o                         
  -2   2   5      10517.66      10012.09       271.33 o                         
   0   2   5      29188.22      32745.43       940.49 o                         
   2   2   5        388.69        433.61        21.05 o                         
   4   2   5       2239.81       2052.96        79.60 o                         
   6   2   5       2153.58       2078.62        53.72 o                         
  -7   3   5        875.93        949.83        95.84 o                         
  -5   3   5       1643.59       1598.80       118.76 o                         
  -3   3   5      20483.71      20485.16       610.93 o                         
  -1   3   5       9238.53       9290.50       243.78 o                         
   1   3   5      59043.80      67222.30      1519.27 o                         
   3   3   5      14360.30      15425.81       344.06 o                         
   5   3   5       4631.96       4346.99       166.97 o                         
   7   3   5        357.62        379.80        20.76 o                         
  -8   4   5        418.44        463.45        84.83 o                         
  -6   4   5       1424.90       1399.40        96.73 o                         
  -4   4   5       4572.66       4262.19       177.52 o                         
  -2   4   5      35696.55      38894.79      1180.88 o                         
   0   4   5      11618.83      11583.19       250.90 o                         
   2   4   5       2594.43       2456.45        45.34 o                         
   4   4   5       4922.15       4755.52       142.56 o                         
   6   4   5       7134.33       6884.78       234.61 o                         
  -7   5   5        300.54        344.30        89.54 o                         
  -5   5   5       2237.64       2155.98       112.67 o                         
  -3   5   5       5068.41       4953.91       161.36 o                         
  -1   5   5       9651.73       9423.70       252.54 o                         
   1   5   5       1576.20       1507.27        37.10 o                         
   3   5   5       7158.55       7617.39       193.41 o                         
   5   5   5       1454.33       1469.20        49.16 o                         
   7   5   5        570.41        550.06        23.04 o                         
  -8   6   5        224.39        257.37        62.47 o                         
  -6   6   5       1109.09       1086.84        89.18 o                         
  -4   6   5      15026.78      14514.50       449.50 o                         
  -2   6   5       9975.77       9611.63       256.79 o                         
   0   6   5        559.78        264.39        67.88 o                         
   2   6   5      15382.89      16422.54       302.38 o                         
   4   6   5       4787.86       4534.11       117.78 o                         
   6   6   5       3915.31       3679.02       146.72 o                         
  -7   7   5       1374.54       1316.32       109.59 o                         
  -5   7   5        763.94        770.18        71.94 o                         
  -3   7   5       1029.10        962.42        48.54 o                         
  -1   7   5       2721.22       3943.62       226.45 o                         
   1   7   5       5259.10       5262.63       103.55 o                         
   3   7   5       3219.44       3076.34        93.91 o                         
   5   7   5       1194.59       1163.38        26.82 o                         
   7   7   5       2084.13       1997.85        81.16 o                         
  -8   8   5        114.90        103.32        60.09 o                         
  -6   8   5       1560.69       1553.01       134.02 o                         
  -4   8   5      10965.82      10989.22       346.33 o                         
  -2   8   5        875.61        757.07        36.58 o                         
   0   8   5        595.82        492.91        26.39 o                         
   2   8   5       4992.08       4889.58        74.31 o                         
   4   8   5       4545.52       4409.75        82.05 o                         
   6   8   5        666.30        654.93        23.10 o                         
  -7   9   5       1535.20       1499.76       101.91 o                         
  -5   9   5       1122.38       1028.32        79.09 o                         
  -3   9   5       2016.75       2025.77        75.05 o                         
  -1   9   5       2404.15       1859.47       248.72 o                         
   1   9   5       1124.56       1253.06        30.16 o                         
   3   9   5       1557.83       1525.77        66.96 o                         
   5   9   5       5569.60       5797.63       117.31 o                         
   7   9   5        993.86        951.40        28.73 o                         
  -8  10   5        123.01        122.71        51.02 o                         
  -6  10   5       1449.83       1413.15       131.41 o                         
  -4  10   5       2563.64       2505.06       129.94 o                         
  -2  10   5       1010.33        962.73        43.13 o                         
   0  10   5       3219.06       3396.41        82.16 o                         
   2  10   5       3164.78       2958.27       146.42 o                         
   4  10   5       2635.83       2682.33        43.33 o                         
   6  10   5       1636.81       1547.80        41.38 o                         
  -7  11   5        961.20        949.85       104.35 o                         
  -5  11   5       3928.21       3759.77       143.29 o                         
  -3  11   5       8949.85       8457.45       255.80 o                         
  -1  11   5        164.68        145.30        17.39 o                         
   1  11   5       3203.61       3407.72        77.32 o                         
   3  11   5       3416.79       3100.03        84.61 o                         
   5  11   5       3275.00       3255.97        55.35 o                         
   7  11   5        950.41        940.84        31.79 o                         
  -8  12   5        484.68        525.23       124.05 o                         
  -6  12   5       1610.51       1690.65       111.96 o                         
  -4  12   5        842.79        831.48        63.05 o                         
  -2  12   5        510.47        499.81        32.41 o                         
   0  12   5        523.61        600.88        31.85 o                         
   2  12   5       5173.57       4930.20       389.34 o                         
   4  12   5       2801.89       2663.90        71.25 o                         
   6  12   5       1154.36       1134.42        28.48 o                         
  -7  13   5       1884.86       1898.18       119.10 o                         
  -5  13   5      13305.99      13100.59       418.48 o                         
  -3  13   5       7885.74       7556.90       217.54 o                         
  -1  13   5       2416.00       2259.93        65.64 o                         
   1  13   5       5152.53       5122.21       140.06 o                         
   3  13   5      19601.72      19456.53       558.54 o                         
   5  13   5       6132.03       6174.25       109.53 o                         
   7  13   5       1133.61       1099.04        72.98 o                         
  -6  14   5        263.81        258.03        59.33 o                         
  -4  14   5        829.74        856.58        56.71 o                         
  -2  14   5       3868.95       4041.54       119.64 o                         
   0  14   5       6803.95       7128.91       175.26 o                         
   2  14   5       1159.48       1114.69       102.73 o                         
   4  14   5        360.09        314.82        52.30 o                         
   6  14   5        443.69        423.74        16.17 o                         
  -7  15   5       1885.83       1939.14       171.48 o                         
  -5  15   5       3491.11       3437.36       138.29 o                         
  -3  15   5       8910.35       8315.03       257.39 o                         
  -1  15   5       8862.20       8472.41       188.31 o                         
   1  15   5      19663.00      20355.62       613.95 o                         
   3  15   5      12209.62      11778.36       479.38 o                         
   5  15   5       6400.33       6586.91       153.22 o                         
   7  15   5       1459.57       1477.45        77.97 o                         
  -6  16   5        952.49       1059.02       115.84 o                         
  -4  16   5       1972.39       1972.49       102.88 o                         
  -2  16   5      10423.66      10223.50       297.93 o                         
   0  16   5      10656.31      10807.88       309.31 o                         
   2  16   5       2192.51       1901.79       126.36 o                         
   4  16   5       1141.95       1072.94        63.39 o                         
   6  16   5        457.42        427.24        18.24 o                         
  -7  17   5       2218.12       2234.97       171.92 o                         
  -5  17   5        108.25        116.03        66.92 o                         
  -3  17   5       6599.43       6305.20       207.01 o                         
  -1  17   5      15176.24      15059.31       438.77 o                         
   1  17   5      16394.36      15707.41       614.92 o                         
   3  17   5       6441.83       6360.81       358.16 o                         
   5  17   5       4025.04       3963.83       116.85 o                         
   7  17   5       1527.37       1570.06       109.14 o                         
  -6  18   5       2960.78       3073.27       196.16 o                         
  -4  18   5       2586.70       2628.15       140.08 o                         
  -2  18   5       8060.79       7483.48       326.82 o                         
   0  18   5      33508.04      34801.68      1091.69 o                         
   2  18   5      19265.59      18563.60       540.37 o                         
   4  18   5        337.00        299.81        42.52 o                         
   6  18   5       2692.43       2817.39       118.93 o                         
  -7  19   5        314.63        311.98        80.17 o                         
  -5  19   5        249.73        233.39        61.64 o                         
  -3  19   5        134.02        122.84        50.14 o                         
  -1  19   5      10251.95      10334.05       309.42 o                         
   1  19   5       4003.94       3398.45       298.72 o                         
   3  19   5       2168.13       2271.76       174.56 o                         
   5  19   5       1129.57       1157.27        55.62 o                         
   7  19   5         51.81         63.57        33.09 o                         
  -6  20   5       4989.20       5076.50       356.33 o                         
  -4  20   5       3845.82       3692.30       189.66 o                         
  -2  20   5       4706.01       4372.11       210.04 o                         
   0  20   5      29119.27      28213.62       886.97 o                         
   2  20   5      21361.03      20166.01      1158.01 o                         
   4  20   5       6335.43       6053.50       407.42 o                         
   6  20   5       1007.32       1012.86        88.71 o                         
  -7  21   5        539.23        612.90        98.00 o                         
  -5  21   5        306.39        386.53       102.04 o                         
  -3  21   5        405.47        357.99        68.84 o                         
  -1  21   5        537.79        560.43        60.20 o                         
   1  21   5        121.14        106.24        26.64 o                         
   3  21   5         71.75         70.04        22.99 o                         
   5  21   5        512.76        492.68        47.25 o                         
  -6  22   5       2980.47       2949.02       195.37 o                         
  -4  22   5       8066.27       7991.37       368.27 o                         
  -2  22   5       3306.47       3079.06       164.82 o                         
   0  22   5       4377.86       3772.92       147.15 o                         
   2  22   5      14556.36      13440.64      1412.52 o                         
   4  22   5       9330.34       9430.28       505.33 o                         
   6  22   5        227.03        190.71        41.08 o                         
  -7  23   5        896.28        954.03       178.78 o                         
  -5  23   5       1790.79       1799.17       138.21 o                         
  -3  23   5        712.78        657.86        81.66 o                         
  -1  23   5       1715.46       1677.13        72.53 o                         
   1  23   5        725.87        606.03        57.45 o                         
   3  23   5       3183.04       3166.98       268.29 o                         
   5  23   5       2388.77       2372.36       110.64 o                         
  -6  24   5       1404.40       1414.05       185.01 o                         
  -4  24   5       3869.28       3759.57       208.54 o                         
  -2  24   5       4718.54       4530.61       288.80 o                         
   0  24   5        292.36        262.04        41.04 o                         
   2  24   5       2849.68       2714.32       106.34 o                         
   4  24   5       3038.29       3163.99       145.14 o                         
   6  24   5       1173.20       1191.22        79.92 o                         
  -5  25   5       1232.51       1208.41       176.05 o                         
  -3  25   5       3652.57       3405.26       247.97 o                         
  -1  25   5       1356.42       1202.77        65.44 o                         
   1  25   5        616.07        620.33        65.29 o                         
   3  25   5       3825.87       3741.47       207.18 o                         
   5  25   5       2476.49       2751.56       127.57 o                         
  -6  26   5       1834.19       1718.31       141.20 o                         
  -4  26   5        988.32        949.90       144.88 o                         
  -2  26   5       2067.24       2175.78       154.81 o                         
   0  26   5       1544.97       1353.85        60.71 o                         
   2  26   5       1571.12       1581.54        98.26 o                         
   4  26   5       1473.08       1590.23       124.73 o                         
   6  26   5       1087.78       1086.54        72.20 o                         
  -5  27   5        246.11        245.51        67.34 o                         
  -3  27   5        203.10        202.84        60.50 o                         
  -1  27   5         21.43         12.87        22.44 o                         
   1  27   5        115.54        145.50        46.27 o                         
   3  27   5        714.85        719.46        67.11 o                         
   5  27   5        479.74        552.05        78.25 o                         
  -6  28   5        430.66        482.50        82.98 o                         
  -4  28   5       1217.36       1157.65       112.39 o                         
  -2  28   5        774.39        711.24        90.00 o                         
   0  28   5       1958.82       1795.00       139.17 o                         
   2  28   5       2829.95       2949.64       121.97 o                         
   4  28   5        785.21        816.93        78.71 o                         
  -5  29   5       1201.36       1161.52       116.96 o                         
  -3  29   5       4036.16       3818.75       217.67 o                         
  -1  29   5        949.89        762.71        57.01 o                         
   1  29   5        233.38        221.61        34.90 o                         
   3  29   5        401.84        421.97        59.56 o                         
   5  29   5        180.73        258.65        54.48 o                         
  -4  30   5       1808.98       1670.45       133.29 o                         
  -2  30   5       2688.69       2382.40       174.65 o                         
   0  30   5         34.00         30.10        24.49 o                         
   2  30   5        428.20        413.06        47.49 o                         
   4  30   5        815.14        840.54        72.61 o                         
  -5  31   5        971.56        994.42       164.20 o                         
  -3  31   5       1270.69       1186.81       114.77 o                         
  -1  31   5       1507.59       1303.13        77.40 o                         
   1  31   5        370.22        343.11        39.21 o                         
   3  31   5       1330.40       1398.32        95.85 o                         
   5  31   5        789.47        930.60       131.88 o                         
  -4  32   5       2801.97       2767.43       251.75 o                         
  -2  32   5       2425.41       1808.27       229.61 o                         
   0  32   5        861.68        901.42        87.22 o                         
   2  32   5       3720.20       4084.24       169.09 o                         
   4  32   5       1946.14       2182.28       138.88 o                         
  -5  33   5         16.20          2.73        44.34 o                         
  -3  33   5        358.40        281.25       121.61 o                         
  -1  33   5       1644.42       1596.04        91.52 o                         
   1  33   5        562.12        569.97        56.91 o                         
   3  33   5         21.61         21.16        28.46 o                         
  -4  34   5       2324.31       2203.45       222.15 o                         
  -2  34   5       2583.02       2025.79       153.49 o                         
   0  34   5       6150.95       6435.80       244.09 o                         
   2  34   5       4736.93       5201.99       235.92 o                         
   4  34   5       2818.63       3330.41       158.74 o                         
  -3  35   5         87.18         25.63        94.57 o                         
  -1  35   5       1419.95       1320.00        88.35 o                         
   1  35   5          1.01         15.93        23.45 o                         
   3  35   5        751.27        944.05        88.08 o                         
  -4  36   5        952.44        795.98       102.39 o                         
  -2  36   5       4100.44       3870.20       251.65 o                         
   0  36   5       7501.29       7916.18       299.53 o                         
   2  36   5       6013.52       7100.00       283.98 o                         
   4  36   5        447.97        503.73       107.56 o                         
  -3  37   5       1436.76       1198.22       196.07 o                         
  -1  37   5       4111.52       4158.17       198.20 o                         
   1  37   5       2188.47       2515.80       136.01 o                         
   3  37   5        262.88        295.87        68.56 o                         
  -2  38   5       1997.43       1765.99       171.04 o                         
   0  38   5       4220.39       4586.99       184.00 o                         
   2  38   5       2129.28       2352.31       137.24 o                         
  -3  39   5       2753.98       2431.66       264.74 o                         
  -1  39   5       2403.22       2476.56       124.61 o                         
   1  39   5       4022.42       4653.23       209.49 o                         
  -2  40   5       1039.88       1040.52       139.26 o                         
   0  40   5       1044.64       1121.16        83.31 o                         
   2  40   5        125.99        126.22        50.33 o                         
  -1  41   5       1377.35       1372.06       122.19 o                         
   1  41   5        953.35       1052.54        91.15 o                         
   0  42   5         70.32         90.82        58.67 o                         
  -8   0   6       2710.36       2730.55       323.22 o                         
  -6   0   6       6160.11       6199.12       324.80 o                         
  -4   0   6       8731.73       8797.52       445.18 o                         
  -2   0   6      48430.58      52387.43      2444.65 o                         
   0   0   6      12964.80      13941.73       534.40 o                         
   2   0   6      15006.74      14737.94       388.90 o                         
   4   0   6       5403.15       5553.43       124.88 o                         
   6   0   6       4800.79       4683.12       359.52 o                         
  -7   1   6        700.51        669.18        93.63 o                         
  -5   1   6       1035.27       1025.06        69.82 o                         
  -3   1   6       8641.61       8819.46       275.78 o                         
  -1   1   6       2689.49       2479.13        90.95 o                         
   1   1   6       2561.73       2608.16        52.14 o                         
   3   1   6        432.82        416.27        14.79 o                         
   5   1   6        198.58        209.76        11.96 o                         
   7   1   6        663.82        600.15        35.31 o                         
  -8   2   6       3748.73       3699.98       187.98 o                         
  -6   2   6       3908.35       3858.19       161.30 o                         
  -4   2   6       9891.15      10024.82       329.63 o                         
  -2   2   6      18639.36      19294.48       551.44 o                         
   0   2   6      15874.70      15394.01       417.66 o                         
   2   2   6       9972.67      10183.82       188.23 o                         
   4   2   6       8082.25       8356.92       134.11 o                         
   6   2   6        734.46        693.32        36.91 o                         
  -7   3   6        911.35        882.00        85.00 o                         
  -5   3   6       2129.40       2100.61       100.18 o                         
  -3   3   6      11134.60      11240.92       326.94 o                         
  -1   3   6      21107.46      22696.70       649.71 o                         
   1   3   6      10688.81      10316.49       228.11 o                         
   3   3   6       1002.71        983.27        28.90 o                         
   5   3   6        792.75        779.37        24.30 o                         
   7   3   6       1421.87       1381.46        54.56 o                         
  -8   4   6       1574.62       1611.28       122.59 o                         
  -6   4   6       3158.91       3166.58       162.79 o                         
  -4   4   6       7541.41       7317.10       228.08 o                         
  -2   4   6       2118.05       1957.24        80.80 o                         
   0   4   6      20315.42      21114.88       664.62 o                         
   2   4   6       8373.78       8445.10       157.41 o                         
   4   4   6       2912.86       3010.51        58.60 o                         
   6   4   6        496.32        429.05        20.09 o                         
  -7   5   6        155.20        138.61        53.58 o                         
  -5   5   6      12072.29      11742.11       381.68 o                         
  -3   5   6      14198.04      14153.05       410.17 o                         
  -1   5   6      17148.23      18342.59       528.27 o                         
   1   5   6       6903.35       7101.64       150.06 o                         
   3   5   6       2210.82       2129.35        40.18 o                         
   5   5   6       1065.18       1047.95        31.83 o                         
   7   5   6        774.03        712.72        25.69 o                         
  -8   6   6        310.38        289.07       114.65 o                         
  -6   6   6       4311.73       4257.53       193.21 o                         
  -4   6   6        625.94        628.03        51.29 o                         
  -2   6   6        606.56        567.20        41.13 o                         
   0   6   6       8889.59       8396.63       189.48 o                         
   2   6   6       7581.00       7620.82       137.91 o                         
   4   6   6       2363.14       2355.22        51.68 o                         
   6   6   6       4355.93       4252.89       107.62 o                         
  -7   7   6       1134.45       1091.48       109.47 o                         
  -5   7   6       3464.63       3379.03       137.65 o                         
  -3   7   6      13951.84      13633.79       397.04 o                         
  -1   7   6       4489.23       4720.32       127.16 o                         
   1   7   6       2774.46       2964.38        73.19 o                         
   3   7   6       1022.37       1014.12        20.76 o                         
   5   7   6       1383.14       1321.44        34.12 o                         
   7   7   6        676.58        654.73        27.12 o                         
  -8   8   6        289.66        267.72        67.65 o                         
  -6   8   6        118.52        122.23        42.99 o                         
  -4   8   6        242.68        229.17        46.16 o                         
  -2   8   6       6700.96       6432.30       180.17 o                         
   0   8   6         42.57         51.35        16.86 o                         
   2   8   6       3588.56       3418.52        77.10 o                         
   4   8   6      13008.33      12715.01       457.31 o                         
   6   8   6       4659.99       4594.86        82.66 o                         
  -7   9   6        146.70        143.34        81.88 o                         
  -5   9   6        297.29        295.38        46.32 o                         
  -3   9   6       5356.98       5079.64       156.50 o                         
  -1   9   6       6331.82       6398.97       179.98 o                         
   1   9   6       3388.31       3438.04        77.72 o                         
   3   9   6       3563.97       3427.26        95.74 o                         
   5   9   6       4659.20       4691.61        90.60 o                         
   7   9   6        616.46        563.72        33.47 o                         
  -6  10   6        447.68        442.82        60.13 o                         
  -4  10   6       4196.62       4042.37       158.77 o                         
  -2  10   6        789.27        785.85        47.85 o                         
   0  10   6       1768.43       1754.52        46.09 o                         
   2  10   6      10521.62      10348.59       317.65 o                         
   4  10   6      11920.89      11100.48       545.67 o                         
   6  10   6        839.69        845.14        24.14 o                         
  -7  11   6        746.68        847.20        85.79 o                         
  -5  11   6       2157.48       2077.38       112.32 o                         
  -3  11   6        266.55        268.80        39.28 o                         
  -1  11   6       4937.79       4863.65       132.14 o                         
   1  11   6       3023.00       2963.73        64.76 o                         
   3  11   6      10202.01       9630.53       849.09 o                         
   5  11   6       3281.09       3293.60        79.67 o                         
   7  11   6        902.51        861.34        48.26 o                         
  -6  12   6        936.86       1082.22       100.00 o                         
  -4  12   6      10417.50      10406.65       344.23 o                         
  -2  12   6      20882.93      21183.03       622.66 o                         
   0  12   6        869.38        957.60        30.19 o                         
   2  12   6       6661.75       6532.96       257.41 o                         
   4  12   6       3568.59       3518.75        93.32 o                         
   6  12   6        920.05        912.90        22.16 o                         
  -7  13   6        452.65        447.67        85.77 o                         
  -5  13   6        619.19        618.56        71.81 o                         
  -3  13   6       1062.31       1015.88        53.95 o                         
  -1  13   6       7918.20       7635.53       182.98 o                         
   1  13   6       7808.60       7866.29       232.34 o                         
   3  13   6       2539.44       2279.16       220.22 o                         
   5  13   6       1294.26       1194.29        37.92 o                         
   7  13   6       1107.50       1011.72        92.86 o                         
  -6  14   6       1599.21       1680.23       124.25 o                         
  -4  14   6      12551.10      12176.87       398.52 o                         
  -2  14   6      22989.94      23605.38       736.30 o                         
   0  14   6       3191.80       3355.80        85.39 o                         
   2  14   6       8995.70       8680.78       282.91 o                         
   4  14   6       2452.94       2445.13       119.14 o                         
   6  14   6       3008.06       2978.86       114.74 o                         
  -7  15   6       2564.54       2666.95       147.76 o                         
  -5  15   6       5760.24       5819.15       229.72 o                         
  -3  15   6       2265.79       2330.55       120.22 o                         
  -1  15   6       3378.23       3152.94        79.12 o                         
   1  15   6      20841.75      20912.04       660.10 o                         
   3  15   6       8472.41       7934.50       514.07 o                         
   5  15   6        261.00        259.21        33.50 o                         
  -6  16   6       1380.53       1384.54       111.37 o                         
  -4  16   6       3289.86       3225.20       141.57 o                         
  -2  16   6      15310.22      15630.77       543.48 o                         
   0  16   6      35586.71      38354.83      1209.58 o                         
   2  16   6       3838.96       3580.60       191.25 o                         
   4  16   6       4713.32       4680.90       186.63 o                         
   6  16   6        901.53        883.66        75.92 o                         
  -7  17   6       2533.49       2649.45       171.54 o                         
  -5  17   6       4205.64       4271.55       215.35 o                         
  -3  17   6       2348.27       2416.11       103.19 o                         
  -1  17   6      21171.82      22152.70       550.04 o                         
   1  17   6      23479.08      23749.46       789.47 o                         
   3  17   6       6081.52       6004.07       214.15 o                         
   5  17   6        553.43        556.31        74.36 o                         
  -6  18   6       2984.89       2962.31       194.23 o                         
  -4  18   6        175.11        191.76        36.55 o                         
  -2  18   6       5914.62       5982.33       183.47 o                         
   0  18   6      18010.43      18718.68       583.91 o                         
   2  18   6      10919.41      10098.20       854.76 o                         
   4  18   6        325.67        323.15        37.85 o                         
   6  18   6        195.18        227.67        37.28 o                         
  -7  19   6       2541.07       2487.06       196.95 o                         
  -5  19   6       2187.02       2262.79       129.44 o                         
  -3  19   6      11197.79      11352.08       367.52 o                         
  -1  19   6      27958.78      28504.19       889.14 o                         
   1  19   6      22153.39      22091.41       679.81 o                         
   3  19   6       5955.67       5910.76       204.01 o                         
   5  19   6       1479.12       1543.47       140.45 o                         
  -6  20   6       1235.59       1249.76       126.97 o                         
  -4  20   6          1.44         -2.81        14.78 o                         
  -2  20   6        894.96        864.20        94.48 o                         
   0  20   6       2065.43       1922.55        78.44 o                         
   2  20   6      12294.54      11383.28       382.57 o                         
   4  20   6       1458.74       1384.19       124.55 o                         
   6  20   6        231.63        275.37        37.02 o                         
  -7  21   6       1962.55       1999.20       267.11 o                         
  -5  21   6       2509.03       2407.34       170.44 o                         
  -3  21   6      11970.49      11998.56       637.84 o                         
  -1  21   6      25073.93      25755.93       851.52 o                         
   1  21   6      12318.28      11904.16       764.40 o                         
   3  21   6       8719.92       8273.92       454.89 o                         
   5  21   6       1254.94       1401.86       155.86 o                         
  -6  22   6        145.35        122.93       105.63 o                         
  -4  22   6         22.45         26.96        47.68 o                         
  -2  22   6       6506.03       6353.22       373.45 o                         
   0  22   6       1723.73       1652.32        81.98 o                         
   2  22   6       3160.37       3022.95       197.92 o                         
   4  22   6        382.59        371.34        52.03 o                         
   6  22   6       1336.02       1352.07        89.20 o                         
  -5  23   6       4491.28       4291.77       254.73 o                         
  -3  23   6       8490.62       8484.58       407.42 o                         
  -1  23   6       3293.49       3322.60       118.54 o                         
   1  23   6       9428.14       8434.39       475.34 o                         
   3  23   6       5970.85       6065.99       507.27 o                         
   5  23   6        666.26        733.56        94.04 o                         
  -6  24   6        474.23        461.86        94.92 o                         
  -4  24   6       2469.41       2508.05       161.47 o                         
  -2  24   6        781.54       1086.01       105.72 o                         
   0  24   6       2818.61       2502.12       106.51 o                         
   2  24   6       1750.71       1645.39       103.18 o                         
   4  24   6        846.83        854.53        80.56 o                         
   6  24   6         54.54         67.68        40.01 o                         
  -5  25   6       2684.81       2637.57       252.62 o                         
  -3  25   6       2846.17       2711.85       173.86 o                         
  -1  25   6       3552.03       3568.19       131.01 o                         
   1  25   6       1534.37       1329.81        79.03 o                         
   3  25   6       3658.10       3788.27       257.41 o                         
   5  25   6       1295.85       1353.29       101.44 o                         
  -6  26   6        207.58        253.67        79.64 o                         
  -4  26   6       1257.97       1167.75       172.46 o                         
  -2  26   6        325.66        296.26        67.26 o                         
   0  26   6       1288.33       1108.13        91.76 o                         
   2  26   6        972.62        995.96        98.43 o                         
   4  26   6         55.30         53.95        31.50 o                         
  -5  27   6         92.13         82.98        52.51 o                         
  -3  27   6       3679.12       3612.93       282.13 o                         
  -1  27   6       3188.30       2820.45       121.29 o                         
   1  27   6       2775.97       2549.85       169.95 o                         
   3  27   6        999.60        943.83        78.61 o                         
   5  27   6       5744.71       6304.48       270.48 o                         
  -6  28   6        377.14        351.49       145.67 o                         
  -4  28   6        642.05        651.54        92.20 o                         
  -2  28   6         47.62         -1.40        86.14 o                         
   0  28   6        336.33        323.79        59.78 o                         
   2  28   6        327.48        327.26        62.25 o                         
   4  28   6        297.34        332.47        53.07 o                         
  -5  29   6        346.42        313.12        77.62 o                         
  -3  29   6       1912.81       1691.96       140.85 o                         
  -1  29   6       2121.74       1918.41       103.84 o                         
   1  29   6       1958.10       1747.05       127.37 o                         
   3  29   6       1122.50       1195.28        91.21 o                         
   5  29   6       3358.45       3652.38       193.93 o                         
  -4  30   6       2175.13       2251.39       168.50 o                         
  -2  30   6        384.72        360.45       125.74 o                         
   0  30   6        820.65        692.23        77.66 o                         
   2  30   6       1215.47       1243.72       106.69 o                         
   4  30   6       1113.88       1163.38       129.38 o                         
  -5  31   6       3175.59       3177.05       292.39 o                         
  -3  31   6       1394.14       1317.38       123.89 o                         
  -1  31   6       1765.95       1448.32        95.42 o                         
   1  31   6       1238.54       1178.40       103.26 o                         
   3  31   6       2454.39       2768.56       148.46 o                         
  -4  32   6        499.67        505.86        91.23 o                         
  -2  32   6       2949.32       2721.68       262.63 o                         
   0  32   6       1061.12        965.31        91.15 o                         
   2  32   6       1808.77       2089.49       147.49 o                         
   4  32   6        497.09        518.60        81.63 o                         
  -3  33   6       3986.15       3822.00       246.92 o                         
  -1  33   6       1949.96       1768.87       101.74 o                         
   1  33   6       2012.59       2063.56       143.62 o                         
   3  33   6       2881.69       3225.51       171.30 o                         
  -4  34   6        292.61        269.22       126.79 o                         
  -2  34   6       1329.96       1089.96       194.67 o                         
   0  34   6       2824.97       2757.14       216.10 o                         
   2  34   6       2067.14       2185.52       114.65 o                         
   4  34   6         80.31        101.03        46.70 o                         
  -3  35   6       3726.41       3341.08       232.60 o                         
  -1  35   6       4857.85       4769.38       201.88 o                         
   1  35   6       2569.36       2754.67       174.10 o                         
   3  35   6       1392.84       1538.55       116.32 o                         
  -4  36   6         15.58         26.17        86.67 o                         
  -2  36   6        376.82        340.51       166.05 o                         
   0  36   6       1765.69       1746.42       130.49 o                         
   2  36   6       2211.25       2357.73       125.13 o                         
  -3  37   6        629.81        563.02       100.36 o                         
  -1  37   6       3326.32       3339.02       167.49 o                         
   1  37   6       2655.22       2870.65       137.74 o                         
   3  37   6       1428.33       1666.96       112.16 o                         
  -2  38   6       1394.73       1390.52       235.06 o                         
   0  38   6       4127.08       4448.04       186.62 o                         
   2  38   6       1042.04       1220.97       102.74 o                         
  -1  39   6       1001.16       1026.43        75.30 o                         
   1  39   6       2834.49       3150.08       154.64 o                         
   0  40   6       1449.28       1523.44       114.97 o                         
  -7   1   7       4599.52       4463.77       236.64 o                         
  -5   1   7       4086.27       3968.25       206.10 o                         
  -3   1   7       4823.82       4616.43       161.72 o                         
  -1   1   7       4949.09       4392.17       134.70 o                         
   1   1   7       6208.44       5831.17       128.79 o                         
   3   1   7        734.37        708.64        24.15 o                         
   5   1   7       2315.46       2332.38        47.22 o                         
   7   1   7        204.82        211.20        16.60 o                         
  -6   2   7        348.50        311.29        69.42 o                         
  -4   2   7       7462.27       7184.62       237.99 o                         
  -2   2   7       7132.82       6661.07       192.26 o                         
   0   2   7       3906.39       3981.67       113.66 o                         
   2   2   7       2266.16       2225.61        53.14 o                         
   4   2   7       1622.98       1720.18        36.55 o                         
   6   2   7        188.87        212.93        15.35 o                         
  -7   3   7       3933.05       3800.15       212.90 o                         
  -5   3   7       4778.40       4635.86       225.24 o                         
  -3   3   7        578.32        580.33        45.98 o                         
  -1   3   7       4744.95       4904.08       159.53 o                         
   1   3   7       7032.81       6788.63       150.62 o                         
   3   3   7       6438.58       6365.71       126.53 o                         
   5   3   7        281.41        281.32        15.93 o                         
   7   3   7        399.37        374.05        21.07 o                         
  -6   4   7        846.52        875.91       100.13 o                         
  -4   4   7       5329.76       5179.35       181.36 o                         
  -2   4   7       9866.44       9420.28       282.92 o                         
   0   4   7       9145.00       9487.50       266.37 o                         
   2   4   7       1154.27       1144.46        28.51 o                         
   4   4   7       1149.97       1168.98        28.95 o                         
   6   4   7        166.45        160.45        13.33 o                         
  -7   5   7       1486.90       1544.64       134.44 o                         
  -5   5   7       2991.19       2960.95       184.45 o                         
  -3   5   7       1251.98       1223.22        61.51 o                         
  -1   5   7       9318.64       9566.93       275.37 o                         
   1   5   7      12566.47      12744.79       283.75 o                         
   3   5   7       6783.94       6679.60       135.13 o                         
   5   5   7        319.27        330.96        16.23 o                         
   7   5   7        374.17        395.50        38.20 o                         
  -6   6   7       1619.18       1501.59       103.56 o                         
  -4   6   7        519.41        463.78        58.16 o                         
  -2   6   7       4672.33       4445.22       162.00 o                         
   0   6   7       1868.03       1865.95        65.22 o                         
   2   6   7       3305.55       3210.37        76.37 o                         
   4   6   7        667.94        647.24        19.35 o                         
   6   6   7        429.04        417.73        20.79 o                         
  -7   7   7       1064.90       1074.69        98.65 o                         
  -5   7   7      10389.80      10339.51       378.69 o                         
  -3   7   7       8749.22       8615.60       274.34 o                         
  -1   7   7       6199.13       6128.27       180.72 o                         
   1   7   7      11293.75      12013.20       267.13 o                         
   3   7   7      11126.16      10985.48       184.38 o                         
   5   7   7       3087.48       3134.64        56.78 o                         
   7   7   7        648.26        665.18        43.09 o                         
  -6   8   7       1416.91       1386.67       116.62 o                         
  -4   8   7       1727.18       1702.51       101.28 o                         
  -2   8   7       1134.68       1000.15        56.91 o                         
   0   8   7       8486.91       8302.52       181.32 o                         
   2   8   7        122.15        115.97        13.49 o                         
   4   8   7       4715.39       4503.19        76.64 o                         
   6   8   7        747.34        728.04        25.22 o                         
  -7   9   7       1636.24       1617.12       117.93 o                         
  -5   9   7       7108.82       7060.15       279.19 o                         
  -3   9   7      15372.55      15163.91       456.94 o                         
  -1   9   7       6277.48       6184.56       179.87 o                         
   1   9   7       6803.79       6673.92       161.24 o                         
   3   9   7       5231.86       5351.80       176.81 o                         
   5   9   7       4124.55       3843.49        99.00 o                         
  -6  10   7       2489.93       2422.07       131.40 o                         
  -4  10   7      10181.47       9945.22       324.37 o                         
  -2  10   7      10319.65       9861.98       297.40 o                         
   0  10   7       2761.16       2764.49        68.38 o                         
   2  10   7      12058.46      12134.76       258.71 o                         
   4  10   7       5419.70       5339.82       145.54 o                         
   6  10   7       1187.12       1203.09        71.14 o                         
  -7  11   7        369.91        428.26        88.23 o                         
  -5  11   7       2115.16       2010.92       123.75 o                         
  -3  11   7       8782.80       8708.34       287.67 o                         
  -1  11   7       9889.94       9633.32       266.49 o                         
   1  11   7        549.27        502.44        22.43 o                         
   3  11   7       1349.46       1400.52        76.63 o                         
   5  11   7       2673.93       2514.10       116.86 o                         
  -6  12   7        896.53        878.57        81.53 o                         
  -4  12   7      10320.82      10118.60       353.07 o                         
  -2  12   7       7779.10       7847.39       241.23 o                         
   0  12   7      10294.35      10164.84       249.50 o                         
   2  12   7      17218.17      17661.08       544.01 o                         
   4  12   7       2031.69       1969.61       118.90 o                         
   6  12   7       1792.49       1772.97        69.85 o                         
  -7  13   7       1171.48       1090.93       122.42 o                         
  -5  13   7       1577.46       1589.89       138.93 o                         
  -3  13   7       2248.11       2177.50       102.87 o                         
  -1  13   7       5639.88       5519.65       186.16 o                         
   1  13   7       3680.83       3764.33        91.39 o                         
   3  13   7       2835.64       2897.27       224.92 o                         
   5  13   7        711.27        698.26        59.62 o                         
  -6  14   7       1693.84       1872.83       130.38 o                         
  -4  14   7        399.39        417.73        70.07 o                         
  -2  14   7      11588.26      11413.47       356.95 o                         
   0  14   7      28014.35      29467.40       726.05 o                         
   2  14   7       8877.63       9176.92       284.35 o                         
   4  14   7       2229.36       2033.91       129.87 o                         
   6  14   7        198.64        151.88        31.65 o                         
  -7  15   7        729.07        701.02       147.50 o                         
  -5  15   7       1431.96       1387.55        87.45 o                         
  -3  15   7       8288.89       8124.69       296.42 o                         
  -1  15   7       4349.29       4227.23       137.72 o                         
   1  15   7       2092.78       2022.48        88.95 o                         
   3  15   7        640.57        628.52        64.39 o                         
   5  15   7        254.36        269.38        56.37 o                         
  -6  16   7       2143.20       2223.68       124.25 o                         
  -4  16   7       4980.34       4861.95       173.95 o                         
  -2  16   7       4841.96       4904.88       192.66 o                         
   0  16   7      11968.34      12435.13       308.15 o                         
   2  16   7       5035.99       4906.39       172.69 o                         
   4  16   7       3940.94       3790.75       149.76 o                         
   6  16   7        434.75        428.34        45.16 o                         
  -7  17   7        223.79        234.86        69.47 o                         
  -5  17   7       2045.66       2039.04       109.25 o                         
  -3  17   7       4920.08       5045.94       171.23 o                         
  -1  17   7       8350.90       8345.79       197.48 o                         
   1  17   7       2244.06       2221.78        98.84 o                         
   3  17   7        326.45        285.80        35.00 o                         
   5  17   7          7.33         14.38        32.66 o                         
  -6  18   7       1962.42       2008.37       137.80 o                         
  -4  18   7       2370.43       2366.55       119.97 o                         
  -2  18   7       9596.08       9464.14       288.24 o                         
   0  18   7        929.50        983.11        55.32 o                         
   2  18   7       6367.71       6042.95       336.79 o                         
   4  18   7       2358.74       2445.81       117.29 o                         
   6  18   7        145.80        159.00        34.80 o                         
  -5  19   7       1012.06       1078.68        81.84 o                         
  -3  19   7       3061.33       2909.26       147.24 o                         
  -1  19   7       1092.90       1046.75        41.18 o                         
   1  19   7       2494.90       2316.47       126.53 o                         
   3  19   7       1183.79       1016.42        97.25 o                         
   5  19   7        267.53        285.85        52.57 o                         
  -6  20   7       1528.43       1503.10       103.08 o                         
  -4  20   7       2492.26       2457.06       111.55 o                         
  -2  20   7       8713.33       8620.10       287.84 o                         
   0  20   7       2524.92       2497.93       118.24 o                         
   2  20   7        477.26        439.02        42.40 o                         
   4  20   7       2768.79       2762.51       114.89 o                         
   6  20   7        360.73        438.02        48.72 o                         
  -5  21   7        118.32         86.26        35.74 o                         
  -3  21   7       2829.79       2732.95       112.83 o                         
  -1  21   7       6851.95       6598.38       260.36 o                         
   1  21   7       4348.35       4244.54       163.31 o                         
   3  21   7       1708.19       1638.96        88.29 o                         
   5  21   7         26.72         31.51        27.00 o                         
  -6  22   7       1670.33       1674.14       230.94 o                         
  -4  22   7       1978.31       2101.32       219.78 o                         
  -2  22   7        881.79        774.91        99.57 o                         
   0  22   7      13260.66      12837.68       429.00 o                         
   2  22   7        199.19        193.55        33.52 o                         
   4  22   7        801.18        808.61        72.18 o                         
  -5  23   7        148.18        109.59        74.99 o                         
  -3  23   7      11371.73      11234.26       640.64 o                         
  -1  23   7       5448.29       5229.30       187.69 o                         
   1  23   7       4305.33       3962.49       270.49 o                         
   3  23   7        649.57        624.71        60.12 o                         
   5  23   7       2295.30       2329.60       184.88 o                         
  -6  24   7       2350.14       2341.65       198.45 o                         
  -4  24   7        248.16        249.46        71.65 o                         
  -2  24   7       3936.06       3777.83       227.42 o                         
   0  24   7       3400.12       3233.99       135.05 o                         
   2  24   7       5733.91       5051.94       177.39 o                         
   4  24   7        843.81        883.55        83.20 o                         
  -5  25   7       2698.98       2644.76       278.26 o                         
  -3  25   7       2613.36       2525.17       183.60 o                         
  -1  25   7       6069.85       5760.40       202.07 o                         
   1  25   7        138.79        146.27        37.83 o                         
   3  25   7       1561.49       1474.34       157.13 o                         
   5  25   7       1630.52       1707.52       122.10 o                         
  -4  26   7       4089.75       4045.91       244.37 o                         
  -2  26   7       2326.67       2267.63       232.16 o                         
   0  26   7       3022.27       2701.70       121.63 o                         
   2  26   7       3848.58       3801.80       204.46 o                         
   4  26   7       4304.98       4338.57       317.25 o                         
  -5  27   7        582.99        564.34       104.75 o                         
  -3  27   7        336.41        348.86        80.61 o                         
  -1  27   7        557.15        475.77        49.48 o                         
   1  27   7        116.51         62.89        30.78 o                         
   3  27   7        145.84        125.56        38.96 o                         
   5  27   7        156.95        148.49        59.80 o                         
  -4  28   7       6011.66       6030.00       427.18 o                         
  -2  28   7       3277.48       3287.87       207.66 o                         
   0  28   7       2130.26       2017.26       106.46 o                         
   2  28   7       2614.26       2625.94       167.36 o                         
   4  28   7       6629.56       7338.47       525.66 o                         
  -5  29   7        804.50        881.24       120.38 o                         
  -3  29   7        532.24        511.74        89.92 o                         
  -1  29   7       1880.52       1828.51       106.78 o                         
   1  29   7         93.38         62.07        36.43 o                         
   3  29   7       1052.62       1188.22        79.72 o                         
  -4  30   7       1793.31       1688.19       160.95 o                         
  -2  30   7       3706.29       3573.07       231.72 o                         
   0  30   7        760.16        704.09        63.40 o                         
   2  30   7       2570.73       2650.84       139.61 o                         
   4  30   7        680.68        848.41        81.38 o                         
  -3  31   7       3815.92       3831.66       339.11 o                         
  -1  31   7       2883.40       2556.68       132.12 o                         
   1  31   7        639.40        594.04        66.76 o                         
   3  31   7        881.31        974.14        80.35 o                         
  -4  32   7        414.96        327.26        90.80 o                         
  -2  32   7       1542.36       1561.84       157.79 o                         
   0  32   7       2760.83       2429.74       122.95 o                         
   2  32   7        581.86        654.93        63.38 o                         
  -3  33   7       2970.66       2679.27       297.40 o                         
  -1  33   7       3047.12       2693.77       161.52 o                         
   1  33   7       2337.98       2584.69       133.65 o                         
   3  33   7        616.86        694.51        84.78 o                         
  -4  34   7        643.59        564.34       108.71 o                         
  -2  34   7        802.40        740.21       122.58 o                         
   0  34   7       2784.51       2846.00       147.24 o                         
   2  34   7       1077.35       1217.48        88.77 o                         
  -3  35   7         21.80          1.05        72.70 o                         
  -1  35   7       1520.64       1453.24       107.80 o                         
   1  35   7       1677.08       1805.20       103.10 o                         
  -2  36   7       1638.03       1346.17       154.27 o                         
   0  36   7        547.32        551.57        64.20 o                         
   2  36   7        486.25        611.15        90.13 o                         
  -1  37   7        307.39        336.82        63.50 o                         
   1  37   7        147.52        209.45        49.36 o                         
  -2  38   7         43.01         31.87        69.02 o                         
   0  38   7         89.37         97.99        39.40 o                         
  -6   0   8       3183.14       2980.89       216.71 o                         
  -4   0   8       4338.98       3995.07       213.55 o                         
  -2   0   8       1697.01       1563.41       130.21 o                         
   0   0   8       3070.61       2907.58       148.57 o                         
   2   0   8       4462.67       4235.80       119.20 o                         
   4   0   8       1446.01       1431.06        70.02 o                         
   6   0   8       3406.23       3447.95        93.12 o                         
  -7   1   8        358.69        318.58        82.33 o                         
  -5   1   8         47.80         61.82        36.35 o                         
  -3   1   8         93.72         90.64        40.48 o                         
  -1   1   8       2840.74       2786.45       100.19 o                         
   1   1   8       3991.74       4099.80       119.10 o                         
   3   1   8        368.05        355.48        22.68 o                         
   5   1   8        318.91        309.52        14.62 o                         
  -6   2   8       1798.14       1720.86       132.34 o                         
  -4   2   8       1401.35       1306.26        78.66 o                         
  -2   2   8        610.57        570.50        41.94 o                         
   0   2   8       2802.60       2690.03        81.59 o                         
   2   2   8       2854.28       2860.60        66.38 o                         
   4   2   8        854.13        825.89        24.78 o                         
   6   2   8        432.96        448.15        24.65 o                         
  -7   3   8       2081.68       2059.17       138.08 o                         
  -5   3   8        627.15        587.78        62.68 o                         
  -3   3   8       1030.48       1042.65        74.68 o                         
  -1   3   8       9168.25       9100.24       274.41 o                         
   1   3   8       7415.81       7050.56       158.39 o                         
   3   3   8        639.80        602.66        26.06 o                         
   5   3   8        536.14        528.13        21.10 o                         
  -6   4   8        503.19        508.96        69.13 o                         
  -4   4   8       1889.11       1761.31        91.40 o                         
  -2   4   8       5683.45       5385.13       179.97 o                         
   0   4   8       7598.59       7399.22       213.38 o                         
   2   4   8       1744.43       1754.26        52.24 o                         
   4   4   8       2143.99       2229.33        47.23 o                         
   6   4   8        911.74        893.82        28.58 o                         
  -7   5   8       2476.65       2302.55       147.46 o                         
  -5   5   8       3026.73       2943.96       151.81 o                         
  -3   5   8        946.78        895.60        58.66 o                         
  -1   5   8       1949.25       1931.29        81.29 o                         
   1   5   8       6086.09       6056.25       144.52 o                         
   3   5   8       7166.32       7012.11       144.80 o                         
   5   5   8        445.25        432.54        19.17 o                         
  -6   6   8       3247.37       3130.46       163.34 o                         
  -4   6   8       7669.00       7428.70       252.26 o                         
  -2   6   8      19022.37      18782.69       562.14 o                         
   0   6   8      10318.06      10166.25       298.83 o                         
   2   6   8       8650.44       8835.14       217.98 o                         
   4   6   8       2343.99       2424.69        52.02 o                         
   6   6   8       2450.07       2470.03        81.71 o                         
  -7   7   8        105.84         81.43        84.97 o                         
  -5   7   8        292.46        304.51        62.92 o                         
  -3   7   8        298.91        296.57        40.47 o                         
  -1   7   8       2361.49       2299.58        88.74 o                         
   1   7   8       1795.14       1873.38        59.80 o                         
   3   7   8        476.78        456.42        17.95 o                         
   5   7   8       2445.68       2350.25        47.10 o                         
  -6   8   8       7909.19       7699.17       303.67 o                         
  -4   8   8      14876.35      14204.04       464.81 o                         
  -2   8   8      19412.04      19138.59       589.83 o                         
   0   8   8       8123.90       7889.80       245.33 o                         
   2   8   8       6543.26       6493.42       152.92 o                         
   4   8   8       3704.53       3538.91       111.27 o                         
   6   8   8       1863.28       1927.12        71.96 o                         
  -7   9   8       2279.73       2235.48       176.40 o                         
  -5   9   8       1678.89       1767.65       101.14 o                         
  -3   9   8        362.49        338.87        54.66 o                         
  -1   9   8       2287.07       2258.84        86.08 o                         
   1   9   8       5187.23       5009.33       114.90 o                         
   3   9   8       1271.19       1172.73        77.27 o                         
   5   9   8        479.34        477.23        29.92 o                         
  -6  10   8       4073.46       3748.79       246.36 o                         
  -4  10   8      12868.40      12436.25       435.62 o                         
  -2  10   8       5386.75       5396.43       183.56 o                         
   0  10   8      12429.21      12207.76       298.19 o                         
   2  10   8       1526.66       1426.76        69.17 o                         
   4  10   8       2928.39       3111.25       112.90 o                         
   6  10   8       1146.08       1113.88        54.30 o                         
  -7  11   8       2656.11       2624.66       158.84 o                         
  -5  11   8       3477.89       3394.76       152.86 o                         
  -3  11   8       4149.60       4033.57       154.78 o                         
  -1  11   8       3388.84       3186.33       117.37 o                         
   1  11   8       6946.56       6794.13       160.92 o                         
   3  11   8       1970.70       1981.47        94.72 o                         
   5  11   8       1948.63       1824.20       149.78 o                         
  -6  12   8       1264.75       1310.44       121.94 o                         
  -4  12   8       1002.27        956.18       112.13 o                         
  -2  12   8      11908.25      11575.01       367.42 o                         
   0  12   8       5837.76       5667.07       143.69 o                         
   2  12   8        760.63        767.64        58.78 o                         
   4  12   8        559.92        586.29        66.75 o                         
   6  12   8       1746.98       1706.67       128.10 o                         
  -7  13   8       1169.53       1137.75       106.88 o                         
  -5  13   8       3701.85       3570.74       178.30 o                         
  -3  13   8       3127.24       3136.06       161.54 o                         
  -1  13   8       5155.84       5200.49       169.59 o                         
   1  13   8        163.48        143.47        16.26 o                         
   3  13   8       4456.02       4525.12       182.42 o                         
   5  13   8       1057.15        965.28       102.21 o                         
  -6  14   8       2354.20       2216.96       151.88 o                         
  -4  14   8        994.00        935.25        68.77 o                         
  -2  14   8        522.67        520.28        42.56 o                         
   0  14   8        321.48        314.86        26.66 o                         
   2  14   8        221.56        201.13        53.25 o                         
   4  14   8        769.94        782.69        62.47 o                         
   6  14   8        982.44        981.98        59.86 o                         
  -5  15   8        641.49        654.78        68.94 o                         
  -3  15   8       4372.16       4453.56       161.49 o                         
  -1  15   8        960.87        926.72        54.38 o                         
   1  15   8        300.57        294.12        67.74 o                         
   3  15   8        558.26        557.52        45.60 o                         
   5  15   8       1406.05       1342.77       149.05 o                         
  -6  16   8        340.49        386.09        78.61 o                         
  -4  16   8       2238.32       2106.72       105.60 o                         
  -2  16   8       5061.94       5092.81       180.22 o                         
   0  16   8        632.31        660.86        35.92 o                         
   2  16   8         38.42         26.99        24.85 o                         
   4  16   8       1035.03        973.76        82.41 o                         
  -5  17   8         92.42         71.17        36.07 o                         
  -3  17   8        184.53        177.23        60.43 o                         
  -1  17   8       3229.18       3243.89       111.34 o                         
   1  17   8        448.34        562.09        48.63 o                         
   3  17   8        163.09        198.84        35.11 o                         
   5  17   8        765.11        738.05        69.54 o                         
  -6  18   8        193.02        236.44        92.69 o                         
  -4  18   8       1349.91       1442.35       123.83 o                         
  -2  18   8        356.16        341.59        58.78 o                         
   0  18   8       1395.59       1418.00       145.02 o                         
   2  18   8       3286.71       3183.23       121.74 o                         
   4  18   8        241.29        227.86        57.92 o                         
  -5  19   8        646.38        651.06        86.47 o                         
  -3  19   8       4624.61       4423.84       159.78 o                         
  -1  19   8       2732.24       2773.35        95.85 o                         
   1  19   8       2288.18       2421.04       101.68 o                         
   3  19   8        120.97         90.69        31.15 o                         
   5  19   8        327.70        336.39        56.90 o                         
  -6  20   8        645.51        613.09        92.79 o                         
  -4  20   8       1054.77       1011.45        92.70 o                         
  -2  20   8       2927.40       2956.59       109.28 o                         
   0  20   8       1664.98       1635.42        84.21 o                         
   2  20   8       1737.37       1759.52        87.60 o                         
   4  20   8        894.75        923.49        95.91 o                         
  -5  21   8       2173.26       2121.01       165.19 o                         
  -3  21   8       1765.90       1656.22        93.28 o                         
  -1  21   8       1634.21       1650.65        95.88 o                         
   1  21   8        990.70        953.63        77.47 o                         
   3  21   8         99.35         91.84        37.13 o                         
   5  21   8        812.61        875.70        84.02 o                         
  -6  22   8        284.28        329.46       135.22 o                         
  -4  22   8        319.05        334.56        51.08 o                         
  -2  22   8       1263.45       1174.08       130.49 o                         
   0  22   8       8921.84       8919.56       320.86 o                         
   2  22   8        916.90        877.22        95.65 o                         
   4  22   8       1392.12       1463.77       122.33 o                         
  -5  23   8         33.73         25.82        63.84 o                         
  -3  23   8        453.72        416.73        94.84 o                         
  -1  23   8       1693.88       1695.96        89.75 o                         
   1  23   8       1648.89       1642.93       119.50 o                         
   3  23   8        266.03        240.20        43.17 o                         
   5  23   8        578.69        635.48       101.76 o                         
  -4  24   8       1497.81       1549.63       205.38 o                         
  -2  24   8       1302.92       1230.80       217.67 o                         
   0  24   8       4107.07       4108.26       205.00 o                         
   2  24   8       3861.14       3523.33       225.80 o                         
   4  24   8       1160.84       1103.51        94.14 o                         
  -5  25   8       2615.62       2631.68       317.87 o                         
  -3  25   8       3795.28       3777.04       240.77 o                         
  -1  25   8       1994.09       2021.00        97.54 o                         
   1  25   8       1174.68       1089.96        89.92 o                         
   3  25   8       1516.91       1500.34        90.99 o                         
  -4  26   8        281.31        288.27        80.69 o                         
  -2  26   8        490.89        448.61        97.81 o                         
   0  26   8        979.89        978.62        84.43 o                         
   2  26   8       2317.77       2152.63       143.66 o                         
   4  26   8        272.28        300.18        53.49 o                         
  -5  27   8       5565.39       5593.25       366.07 o                         
  -3  27   8       7994.43       8179.27       544.49 o                         
  -1  27   8       1993.57       1889.15        92.69 o                         
   1  27   8        211.11        191.34        48.41 o                         
   3  27   8       5415.92       5263.91       405.76 o                         
  -4  28   8        224.02        214.86        83.85 o                         
  -2  28   8        333.95        293.63        84.12 o                         
   0  28   8         50.99         33.27        30.81 o                         
   2  28   8        503.28        468.19        69.67 o                         
   4  28   8        605.27        598.70        69.86 o                         
  -3  29   8       6019.45       6135.03       371.17 o                         
  -1  29   8       1775.24       1601.15       118.49 o                         
   1  29   8        678.16        658.91        65.86 o                         
   3  29   8       1334.20       1351.69        96.03 o                         
  -4  30   8        493.69        462.83       151.64 o                         
  -2  30   8        409.82        410.15       105.01 o                         
   0  30   8       1849.82       1693.38       107.65 o                         
   2  30   8       3933.84       3970.90       188.80 o                         
  -3  31   8       1069.81       1072.74       142.16 o                         
  -1  31   8       1608.38       1481.90       122.54 o                         
   1  31   8       1440.60       1233.55        91.10 o                         
   3  31   8        101.82        115.13        54.84 o                         
  -2  32   8        574.39        530.10       199.23 o                         
   0  32   8       4945.61       4405.13       202.70 o                         
   2  32   8       2104.74       2297.38       140.00 o                         
  -3  33   8        288.13        269.92        92.11 o                         
  -1  33   8        835.23        665.80        94.90 o                         
   1  33   8        203.42        209.52        53.63 o                         
  -2  34   8        621.88        531.15       187.12 o                         
   0  34   8        904.34        867.80        80.27 o                         
   2  34   8        420.16        547.53        87.48 o                         
  -1  35   8        230.41        234.87        67.08 o                         
   1  35   8        811.50        823.71        76.57 o                         
   0  36   8        303.69        291.12        57.55 o                         
  -7   1   9        600.04        585.05        88.63 o                         
  -5   1   9         39.63         36.26        32.75 o                         
  -3   1   9       1090.55       1057.84        78.34 o                         
  -1   1   9       9609.96       9089.52       288.95 o                         
   1   1   9      11556.50      11667.80       337.37 o                         
   3   1   9       5264.47       5187.94       112.83 o                         
   5   1   9        563.62        539.56        21.82 o                         
  -6   2   9        501.28        483.67        75.60 o                         
  -4   2   9       2456.04       2364.89       156.47 o                         
  -2   2   9       2721.79       2564.27       111.25 o                         
   0   2   9       1563.67       1412.05        54.63 o                         
   2   2   9        753.67        704.48        43.00 o                         
   4   2   9       3294.66       3323.49        83.75 o                         
   6   2   9        867.15        854.67        45.04 o                         
  -7   3   9        187.90        222.49        86.46 o                         
  -5   3   9        189.24        177.63        46.79 o                         
  -3   3   9        735.40        595.19        68.01 o                         
  -1   3   9       2149.87       2098.60        85.43 o                         
   1   3   9       4082.50       3913.12       135.27 o                         
   3   3   9       3241.67       3179.18        81.96 o                         
   5   3   9        658.76        654.44        27.00 o                         
  -6   4   9        876.68        895.45       142.52 o                         
  -4   4   9       3736.70       3591.26       148.39 o                         
  -2   4   9       6786.00       6272.36       230.87 o                         
   0   4   9       1039.87       1019.81        67.61 o                         
   2   4   9        850.29        919.30        42.17 o                         
   4   4   9       4644.24       4718.60        93.94 o                         
   6   4   9       1704.63       1837.30        64.77 o                         
  -5   5   9         41.93         44.00        55.99 o                         
  -3   5   9       4073.30       3900.15       146.51 o                         
  -1   5   9       4211.97       4350.94       162.80 o                         
   1   5   9       3371.77       3399.41        96.42 o                         
   3   5   9        734.26        693.84        35.96 o                         
   5   5   9       2734.56       2602.32        72.29 o                         
  -6   6   9       1104.72       1059.42       119.93 o                         
  -4   6   9       4264.68       3974.00       159.22 o                         
  -2   6   9        717.15        718.32        55.55 o                         
   0   6   9        423.59        475.16        49.12 o                         
   2   6   9       2391.07       2487.59        75.07 o                         
   4   6   9       1751.96       1822.33        39.55 o                         
   6   6   9        955.98        951.74        43.51 o                         
  -5   7   9       1161.98       1187.03       139.43 o                         
  -3   7   9       1970.18       2021.04       106.14 o                         
  -1   7   9       8093.11       7904.32       251.02 o                         
   1   7   9       4677.49       4807.67       118.84 o                         
   3   7   9       1267.82       1349.49        44.62 o                         
   5   7   9       1446.43       1484.53        52.64 o                         
  -6   8   9        371.44        386.94        88.32 o                         
  -4   8   9       3802.57       3631.96       151.50 o                         
  -2   8   9       1352.04       1330.63        90.64 o                         
   0   8   9        585.00        595.78        38.57 o                         
   2   8   9        329.65        304.05        32.16 o                         
   4   8   9        152.71        106.40        19.61 o                         
  -5   9   9       3446.40       3359.89       180.09 o                         
  -3   9   9       2100.73       2128.08       138.42 o                         
  -1   9   9       3544.34       3455.38       121.71 o                         
   1   9   9       1790.10       1822.88        54.11 o                         
   3   9   9       5103.78       4953.58       131.90 o                         
   5   9   9        196.24        185.34        25.77 o                         
  -6  10   9       1972.70       1905.97       146.01 o                         
  -4  10   9       4181.06       4126.88       180.18 o                         
  -2  10   9       1396.12       1416.53        69.53 o                         
   0  10   9        670.51        619.60        46.07 o                         
   2  10   9        639.73        635.88        28.74 o                         
   4  10   9       1936.11       2045.94        99.54 o                         
  -5  11   9       2228.32       2246.21       151.69 o                         
  -3  11   9       3854.66       3768.12       158.77 o                         
  -1  11   9         75.07         65.38        23.37 o                         
   1  11   9       1843.38       1896.07        59.77 o                         
   3  11   9       1168.58       1248.11        79.57 o                         
   5  11   9        435.71        392.75        66.52 o                         
  -6  12   9       3374.69       3309.48       172.53 o                         
  -4  12   9       2916.88       2866.75       141.24 o                         
  -2  12   9       2933.05       2841.68       123.06 o                         
   0  12   9        354.44        500.77        71.56 o                         
   2  12   9        814.82        877.17        82.87 o                         
   4  12   9       2868.44       3104.25       137.20 o                         
  -5  13   9       3226.92       3114.25       169.02 o                         
  -3  13   9       1328.70       1300.68        75.90 o                         
  -1  13   9        213.55        191.22        26.63 o                         
   1  13   9        129.12        152.87        19.40 o                         
   3  13   9        581.24        561.05        50.02 o                         
   5  13   9       1696.07       1717.10       104.96 o                         
  -6  14   9        469.79        438.84        82.36 o                         
  -4  14   9       2518.04       2566.12       141.99 o                         
  -2  14   9        277.39        251.41        53.24 o                         
   0  14   9        746.13        790.88        42.93 o                         
   2  14   9        671.13        662.05        52.27 o                         
   4  14   9         51.58         52.24        46.32 o                         
  -5  15   9        604.95        602.59        70.68 o                         
  -3  15   9       1704.97       1688.16       121.47 o                         
  -1  15   9        599.58        595.77        38.97 o                         
   1  15   9       1406.36       1451.62        45.45 o                         
   3  15   9        693.90        784.00        64.65 o                         
   5  15   9       1131.16       1110.44        72.56 o                         
  -6  16   9        641.08        605.33        79.70 o                         
  -4  16   9        811.03        860.55       112.72 o                         
  -2  16   9        169.45        143.74        33.15 o                         
   0  16   9        854.64        885.00        42.53 o                         
   2  16   9        311.28        283.88        52.96 o                         
   4  16   9        486.23        483.61        76.52 o                         
  -5  17   9        833.97        778.23        92.40 o                         
  -3  17   9        686.78        693.38        57.36 o                         
  -1  17   9       1969.39       2063.96        90.73 o                         
   1  17   9        444.16        482.83        78.90 o                         
   3  17   9        367.08        387.26        50.00 o                         
   5  17   9        517.93        545.68        60.45 o                         
  -6  18   9       1412.37       1467.21       128.66 o                         
  -4  18   9       1204.34       1186.43        84.40 o                         
  -2  18   9       3423.06       3475.54       146.38 o                         
   0  18   9        935.95        948.88        49.45 o                         
   2  18   9       3216.92       3183.98       170.42 o                         
   4  18   9        230.91        251.27        40.36 o                         
  -5  19   9        806.23        815.07        80.15 o                         
  -3  19   9        518.49        521.13        79.15 o                         
  -1  19   9        793.44        752.35        61.88 o                         
   1  19   9        711.77        688.56        57.72 o                         
   3  19   9        634.29        686.25        75.05 o                         
  -4  20   9         37.96         36.73        37.68 o                         
  -2  20   9       1153.70       1136.85        81.82 o                         
   0  20   9       3784.21       3811.38       153.32 o                         
   2  20   9       1819.41       1717.69        88.34 o                         
   4  20   9       1134.58       1131.58        75.50 o                         
  -5  21   9       1169.55       1225.79       117.93 o                         
  -3  21   9        362.56        394.89        59.36 o                         
  -1  21   9       1752.87       1705.31       216.19 o                         
   1  21   9        470.80        461.33        53.13 o                         
   3  21   9         65.14         76.03        42.64 o                         
  -4  22   9       1748.25       1804.19       122.51 o                         
  -2  22   9        552.27        551.02        54.22 o                         
   0  22   9        694.78        731.75        67.10 o                         
   2  22   9       1396.78       1343.22        81.51 o                         
   4  22   9        820.48        795.54        67.10 o                         
  -5  23   9       3836.21       3906.74       182.40 o                         
  -3  23   9       1825.16       1923.07       102.39 o                         
  -1  23   9        924.40        875.53       113.63 o                         
   1  23   9        394.54        387.86        68.53 o                         
   3  23   9       3058.09       2986.71       187.03 o                         
  -4  24   9       1927.19       1865.20       259.73 o                         
  -2  24   9       3991.66       3946.33       249.82 o                         
   0  24   9        795.52        805.69        78.84 o                         
   2  24   9        212.28        194.98        46.76 o                         
   4  24   9        515.09        462.60        60.45 o                         
  -3  25   9       2848.82       2829.86       211.18 o                         
  -1  25   9        874.43        853.84       111.87 o                         
   1  25   9       2313.25       2271.85       132.77 o                         
   3  25   9       1549.84       1577.10       132.47 o                         
  -4  26   9       2594.88       2529.03       308.38 o                         
  -2  26   9       4074.24       4124.68       270.36 o                         
   0  26   9       2541.41       2613.03       167.64 o                         
   2  26   9       1717.05       1419.85       101.07 o                         
  -3  27   9        424.71        445.28       103.53 o                         
  -1  27   9          9.95         -9.96        22.11 o                         
   1  27   9         12.74         15.39        50.40 o                         
   3  27   9         19.68         29.16        48.40 o                         
  -4  28   9       2089.93       2164.90       204.77 o                         
  -2  28   9       3257.06       3412.12       344.38 o                         
   0  28   9       3274.20       3152.04       192.89 o                         
   2  28   9       1593.70       1443.13        88.94 o                         
  -3  29   9        500.82        478.63       103.26 o                         
  -1  29   9        784.41       1077.32       203.80 o
[truncated: 30,133 more chars]
